# Supplementary material for: Association between paracetamol use during pregnancy and perinatal outcomes: Prospective NISAMI cohort
Source: PLoS One. 2022 Apr 18;17(4):e0267270. doi: 10.1371/journal.pone.0267270 (PMC9015137; doi:10.1371/journal.pone.0267270)
Supplement: S1 Database — (XLSX) [file pone.0267270.s001.xlsx]

## Sheet: database
id	idade	pesoant	sexo	pesonas2	nugest	pp	bpn	pig	gestacoes_ant	idade_gestac	tabagismo_cat	alcoolismo_cat	drogas_cat	outros_medic	doencas_cronicas	doencas_agudas	imc_pre	imc_pre_cat	idade_cat	estudo_cat	sit_conjug	sit_empreg	renda_cat	hist_pp	hist_bpn	usou_paracet	trim1paracet	trim2paracet	trim3paracet	cor_cat
1	22	60	2	3730	39	0	0	0	0	3	0		0	1	0		23.4375	2	1	1	0	0	1			0	0	0	0	1
2	26	73	1	3000	38	0	0	0	1	3	0		0	1	0	1	27.8159	3	2	2	1	1	2			0	0	0	0	1
3	41	89	1	3250	37	0	0	0	0	3	0			1	0		32.6905	4	4	2	1	0	1			0	0	0	0	1
4	26	64	1	3850	40	0	0	0	0	3	0		0	1	0	0	24.6904	2	2	2	1	1	2			1	1	0	0	0
5	21	52	2	2860	43	0	0		0	3	0		0	1	0		21.6441	2	1	2	0	1	1			0	0	0	0	1
6	26	69	2	3920	41	0	0	0	0	3	0		0	1	0	1	25.3444	3	2	1	1	0	2			0	0	0	0	1
7	29	83	1	3540	39	0	0	0	0	3	0	0	0	1	0		34.5473	4	2	2	1	1	2			0	0	0	0	1
8	22	68	2	3960	39	0	0	0	1	3	0		0	1	0		27.9421	3	1	1	1	0	1	0	0	0	0	0	0	1
9	29	52	2	3520	40	0	0	0	1	3	0		0	1	0		22.2137	2	2	1	1	0	1	0	1	0	0	0	0	0
10	18	45	2	3270	40	0	0	0	0	3	0	0	0	1	0		13.8889	1	1	2	1	0	2			0	0	0	0	1
11	27	54	1	3400	39	0	0	0	1	3	0	0	0	1	0		19.1327	2	2	2	1	0	2	0	0	1	1	0	0	1
12	22	89	2	3590	41	0	0	0	1	3	0		0	1	1		32.6905	4	1	1	1	1	1			0	0	0	0	1
13	29	49	2	3260	38	0	0	0	1	3	0		0	1	0		18.9036	2	2	2	1	1	2	0	0	0	0	0	0	0
14	27	64	2	3565	45	0	0		0	3	0	0	0	1	0	0	23.2254	2	2	1	1	1	2			0	0	0	0	1
15	16	43	2	3405	39	0	0	0	0	3	0		0	1	0	1	18.6115	2	1	1	1	0	1			0	0	0	0	1
16	15	57	2	3040	38	0	0	0	0	3	0		0	1	0		23.4221	2	1	1	0		1			0	0	0	0	1
17	21	78	1	3380	30	1	0	0	1	1	1		0	1	0				1	2	1	0	2	1	1	0	0	0	0	0
18	20	52	2	2355	35	1	1	0	0	2	0	0	0	1	0		20.83	2	1	1	1	0	2			0	0	0	0	1
19	24	48	2	3155	39	0	0	0	0	3	0	0	0	1	0		17.6309	1	1	2	1	0	2			0	0	0	0	1
20	22	63	1	3550	41	0	0	0	0	3	0	0	0	1	0	1	23.1405	2	1	2	1	0	2			0	0	0	0	1
21	25	49	2	3370	38	0	0	0	1	3	0		0	1	0		19.3821	2	2	1	1	0	2	0	0	0	0	0	0	1
22	29	68	1	3790	36	1	0	0	0	2	0	0	0	1	0		23.255	2	2	3	1	1	2			0	0	0	0	1
23	30	50	2	2885	39	0	0	0	1	3	1		0	1	0	1	19.5312	2	3	1	1	1	2	1		0	0	0	0	1
24	32	65	1	3530	39	0	0	0	1	3	0		0	1	0		23.5883	2	3	2	1	1	2			0	0	0	0	1
25	33	56	2	3640	38	0	0	0	1	3	0		0	1	0		22.4323	2	3	2	1	1	2	0	0	0	0	0	0	1
26	15	58	2	2930	32	1	0	0	0	1	0		0	1	0		22.6562	2	1	1	0	0				0	0	0	0	1
27	22	47	1	3000	38	0	0	0	0	3	0		0	1	0	1	19.0677	2	1	2	1	0	2			0	0	0	0	1
28	20	46	2	3290	39	0	0	0	0	3	0		0	1	0		19.6506	2	1	1	1		2			0	0	0	0	0
29	23	56	2	3260	39	0	0	0	0	3	0		0	1	0		22.151	2	1	2	1	0	1			0	0	0	0	1
30	24	63	1	3600	41	0	0	0	1	3	0	0	0	1	0		24.6094	2	1	2	0	1	2			0	0	0	0	1
31	25	50	2	3510	38	0	0	0	1	3	0	0	0	1	0	1	20.0288	2	2	1	1	1	1	0	0	0	0	0	0	1
32	17	42	2	3020	39	0	0	0	0	3	0		0	1	0		17.4818	1	1	2	1	0	2			0	0	0	0	1
33	20	53	2	3840	40	0	0	0	1	3	0	1	0	1	0		20.4467	2	1	1	1	0	2	1		0	0	0	0	0
34	16	49	1	3630	40	0	0	0	0	3	0		0	1	0		21.7778	2	1	2	0	0	2			0	0	0	0	1
35	26	65	1	2800	38	0	0	0	0	3	0		0	1	0	0	24.4646	2	2	1	1	1				0	0	0	0	1
36	17	49	1	3490	38	0	0	0	0	3	0	0	0	1	0		19.6283	2	1	2	0	0	2			0	0	0	0	1
37	21	46	2	3210	40	0	0	0	0	3	0		0	1	0		18.662	2	1	1	1	0	1			0	0	0	0	1
38	16	45	2	3040	38	0	0	0	1	3	0	0	0	1	0		17.5781	1	1	1	1	0	1	0	0	0	0	0	0	1
39	27	55	1	3460	38	0	0	0	0	3	0	0	0	1	0	0	19.9594	2	2	3	1	0	2			0	0	0	0	1
40	32	65	2	3040	36	1	0	0	1	2	0		0	1	0	1			3	2	0	0	1	0	0	0	0	0	0	1
41	20	49	2	3650	33	1	0	0	1	1	0	1	0	1	0				1	1	0	0	1	1	1	0	0	0	0	1
42	24	50	2	3790	40	0	0	0	0	3	0	0	0	1	0	0			1	2	1	1				0	0	0	0	1
43	36	100	2	3620	39	0	0	0	1	3	0	0	0	1	1	0	34.6021	4	4	2	1	1		0	0	1	0	1	0	1
44	34	55	2	2310	37	0	1	1	0	3	0		0	1	0	0	22.3133	2	3	1	1	1	2			0	0	0	0	0
45	17	45	1	3510	41	0	0	0	0	3	0	0	0	1	0		16.937	1	1	2	0	0				0	0	0	0	1
46	19	59	2	3240	36	1	0	0	0	2	0	0	0	1	0		20.1771	2	1	1	1	0				0	0	0	0	1
47	37	67	1	3500	38	0	0	0	1	3	0	0	0	1	0				4	1	1	1	2	0	0	0	0	0	0	1
48	21	51	2	3200	40	0	0	0	0	3	0	0	0	1	0	0	21.2279	2	1	1	1	1	2			0	0	0	0	1
49	29	47	1	3020	39	0	0	0	0	3	0	1		1	0		18.3594	1	2	2	1	0	2			1	1	1	0	1
50	28	50	2	2540	39	0	0	1	1	3	0	0	0	1	0		23.7812	2	2	2	1	0	2	1	1	0	0	0	0	1
51	22	63	1	3640	37	0	0	0	0	3	0	0	0	1	0	0	23.7118	2	1	3	1	1	2			0	0	0	0	0
52	28		2	3290	34	1	0	0	1	2	0	0	0	1	1				2	1	1	0	1	0	0	0	0	0	0	1
53	28		2	3290	34	1	0	0	1	2	0	0	0	1	1				2	1	1	0	1	0	0	0				1
54	30	62	2	3760	39	0	0	0	1	3	0	0	0	1	0		23.9188	2	3	1	1	0	2	1		1	1	0	0	0
55	35	43	1	3000	39	0	0	0	0	3	0	0	0	1	1	1	17.0088	1	3	2	1	1	2			0	0	0	0	1
56	31	62	1	3270	38	0	0	0	0	3	0		0	1	0	1	25.1531	3	3	1	1	0	1			0	0	0	0	1
57	28	53	2	3250	39	0	0	0	1	3	0	0	0	1	0		19.4674	2	2	1	1	0	1	0	0	0	0	0	0	1
58	25	57	1	3290	39	0	0	0	1	3	0		0	1	0	1	24.6711	2	2	2	1	1	2	0	0	1	1	0	0	1
59	31	47	2	2840	38	0	0	0	1	3	0	0	0	1	0	1	19.313	2	3	2	1	1	2	0	0	0	0	0	0	0
60	35	59	2	2480	39	0	1	1	1	3	0	0	0	1	0		24.2439	2	3	2	1	0	2	0	0	0	0	0	0	1
61	21	62	2	3020	37	0	0	0	0	3	0		0	1	0		25.1531	3	1	2	1	1	2			0	0	0	0	1
62	21	73	2	3165	36	1	0	0	0	2	0	0	0	1	0		33.3272	4	1	2	1	1	2			0	0	0	0	1
63	17	48	1	3650	40	0	0	0	0	3	0		0	1	0	1	18.75	2	1	2	0	0	2			0	0	0	0	1
64	32	44	1	2660	37	0	0	0	1	3	0		0	1	0		16.9747	1	3	3	1	1	2	0	0	0	0	0	0	1
65	37	64	2	2810	37	0	0	0	1	3	0	0	0	1	0	1	24.3865	2	4	1	0	1	2	1		0	0	0	0	0
66	26	60	2	3810	37	0	0	0	0	3	0	0	0	1	0	1	22.0386	2	2	1		1	2			0	0	0	0	1
67	23	92	1	2870	38	0	0	0	0	3	0		0	1	1		35.4925	4	1	3	1	0	1			0	0	0	0	0
68	27	57	2	3640	40	0	0	0	1	3	0		0	1	0		21.4536	2	2	1	1	1	2			0	0	0	0	1
69	25	63	1	3360	40	0	0	0	0	3	0		0	1	0	1	23.1405	2	2	3	1	1	2			1	1	0	0	1
70	15	53	1	2920	31	1	0	0	0	1	0	0	0	1	0	0	24.864	2	1	1	1	0	2			0	0	0	0	1
71	18	50	2	3290	40	0	0	0	0	3	0	0	0	1	0		21.6413	2	1	2	1	0	2			0	0	0	0	0
72	19	66.5	2	3300	40	0	0	0	0	3	0		0	1	0				1	1	1	1	2			1	1	0	0	1
73	17	57	1	3430	42	0	0	0	1	3	0		0	1	0		24.9989	2	1	1	1	0	2	0	0	0	0	0	0	1
74	15	62	2	3930	39	0	0	0	0	3	0	0	0	1	0		26.8352	3	1	2	0	0	1			0	0	0	0	0
75	18	45	2	3720	41	0	0	0	1	3	0		0	1	0		17.5781	1	1	1	1	0				1	1	0	0	1
76	18	48	2	3340	40	0	0	0	1	3	1			1			20.5049	2	1	1	1	0	1	1	1	0	0	0	0	1
77	16	50	1	2720	39	0	0	1	0	3	0	0	0	1	1	1			1	1	1	0				0	0	0	0	0
78	30	62	1	3335	38	0	0	0	1	3	0	0	0	1	0	1	26.8352	3	3	1	1	0	2	0	0	0	0	0	0	1
79	34	74	1	3090	35	1	0	0	1	2	0	0	0	1	0		28.5483	3	3	2	1	1	2	0	0	0	0	0	0	1
80	23	61	2	3090	40	0	0	0	1	3	1		0	1			24.7475	2	1	2	1	1	1	0	1	0	0	0	0	1
81	33	52	2	2620	37	0	0	0	0	3	0	0	0	1	0		20.061	2	3	2	1	1	2			0	0	0	0	1
82	32	45	1	3020	39	0	0	0	1	3	0	0	0	1	0	1	19.2234	2	3	2	1	1	2			0	0	0	0	0
83	35	63	2	3180	38	0	0	0	1	3	0		0	1	1	1	25.2363	3	3	2	1	0	1	0	0	1	1	0	0	0
84	20	52	1	3010	41	0	0	0	0	3	0	0	0	1	0		19.5717	2	1	1	1	1	2			0	0	0	0	0
85	34	54	1	4150	38	0	0	0	1	3	0		0	1	0	1	19.3625	2	3	3	1	1	2	0	0	0	0	0	0	1
86	14	69	1	3290	39	0	0	0	0	3	0	0	0	1	0		26.2917	3	1	1	1	0	1			0	0	0	0	1
87	29	65	1	3190	38	0	0	0	1	3	0	0	0	1	0		20.5151	2	2	1	1	0	2	0	1	0	0	0	0	1
88	18	36	1	3230	40	0	0	0	0	3	0	1	0	1	0	1	14.0625	1	1	1	1	1	2			0	0	0	0	1
89	17	49	1	4040	40	0	0	0	0	3	0		0	1	0	1	19.8791	2	1	2	1	1	2			0	0	0	0	1
90	15	46	1	3720	37	0	0	0	0	3	0		0	1	0	1	20.7198	2	1	1	1	0	2			0	0	0	0	1
91	23	50	1	3420	39	0	0	0	1	3	0		0	1	0		19.052	2	1	2	1	1	2	0	0	0	0	0	0	1
92	26	74	2	3310	41	0	0	0	1	3	0		0	1	0	1	28.1969	3	2	1	0	0	2			0	0	0	0	0
93	24	52	2	2500	37	0	0	0	1	3	0	0		1	0	1	20.061	2	1	2	1	1	2	0	0	1	1	0	0	0
94	19	82	2	3520	39	0	0	0	0	3	0		0	1	0		30.4878	4	1	2	1	0	2			0	0	0	0	1
95	26	57	2	3070	37	0	0	0	1	3	0		0	1	0	1	22.2656	2	2	1	1	0	2	1		0	0	0	0	1
96	25		2	2840	44	0	0		1	3	0	1	0	1	0				2	2	0	1	2	0	0	0	0	0	0	1
97	24	70	2	3620	40	0	0	0	1	3	0	0	0	1	1	1	27.3437	3	1	1	1	0	1	1		0	0	0	0	1
98	30		1	4260	41	0	0	0	1	3	0	0	0	1	0				3	1	0	0	1	1		0	0	0	0	1
99	23	64	1	3750	40	0	0	0	1	3	1	1	0	1	0	1	24.3865	2	1	2	1	1	2	0	0	0	0	0	0	1
100	24	99	2	3070	38	0	0	0	1	3	0		0	1	0		40.1639	4	1	2	1	0	1	0	0	0	0	0	0	1
101	21	45	2	2950	37	0	0	0	1	3	0	0	0	1	0		20	2	1	2	1	0	1	0	0	0	0	0	0	1
102	31	69	2	3270	38	0	0	0	1	3	0	0	0	1	0	1	27.2932	3	3	2	1	1	2			0	0	0	0	1
103	20	56	1	3300	38	0	0	0	0	3	0		0	1	0	1	23.0112	2	1	1	0	1	2			0	0	0	0	1
104	14	57	2	3180	44	0	0		0	3	0	0	0	1	0	0	23.1247	2	1	1	1	0				0	0	0	0	0
105	25	48	1	2570	38	0	0	0	0	3	0		0	1	0	0	18.0662	1	2	2	0	1	2			0	0	0	0	1
106	30	70	2	4510	38	0	0	0	1	3	0		0	1	1	1	26.3465	3	3	2	1	1	2	1		0	0	0	0	0
107	32	64	2	2550	38	0	0	0	1	3	0	0	0	1	0	1	28.0689	3	3	2	1	0	2	0	0	0	0	0	0	1
108	20	72	1	2910	39	0	0	0	1	3	0		0	1	0	0	29.2101	3	1	2	1	1	2			0	0	0	0	1
109	21	65	2	4080	40	0	0	0	0	3	0		0	1	0		21.4692	2	1	1	1	1	2			0	0	0	0	1
110	30	50	2	3900	39	0	0	0	0	3	0	0	0	1	0	1	18.8189	2	3	2	1	1	2			0	0	0	0	1
111	21	45	1	3630	40	0	0	0	0	3	0	0	0	1	0	1	17.3604	1	1	2	0	0	1			1	0	1	0	0
112	33	53	1	3760	39	0	0	0	0	3	0		0	1	0	1	22.3478	2	3	1	1	1	2			0	0	0	0	0
113	26	75	1	3400	37	0	0	0	1	3	0		0	1	0		26.8923	3	2	2	1	0	2			1				1
114	26	73	2	3670	40	0	0	0	0	3	0	0	0	1	0		26.8136	3	2	2	1	1	2			0	0	0	0	0
115	26	69	2	3560	42	0	0	0	0	3	0	0	0	1			24.7409	2	2	1	1	0	2			0	0	0	0	0
116	27	67	1	3490	40	0	0	0	1	3	0		0	1	0		30.1788	4	2	1	1	0	2	0	0	0	0	0	0	1
117	29	69	1	3210	41	0	0	0	0	3	0	0	0	1	0		27.2932	3	2	2	1	0	1			1	1	0	0	1
118	34	87	2	2890	38	0	0	0	1	3	0		0	1	1		33.9844	4	3	1	1	1	2			0	0	0	0	1
119	31	66	2	3120	38	0	0	0	0	3	0		0	1	0		26.1066	3	3	3	1	1	2			0	0	0	0	1
120	28	75	2	3430	40	0	0	0	1	3	0	1	0	1	0	0	30.8185	4	2	2	1	0	2	1	1	0	0	0	0	1
121	30	56	2	3560	40	0	0	0	0	3	0		0	1	1		21.6041	2	3	3	0	1	2			0	0	0	0	1
122	29	83	1	4665	40	0	0	0	1	3	0	0	0	1	0		31.2394	4	2	3	1	1	2			0	0	0	0	1
123	25	59	2	2950	40	0	0	0	0	3	0		0	1	0		23.634	2	2	2	1	1	2			0	0	0	0	1
124	30	62	2	3050	37	0	0	0	0	3	0	0	0	1	1		23.3355	2	3	2	1	1	2			0	0	0	0	1
125	30	54	1	3250	37	0	0	0	0	3	0	0	0	1	0		21.9076	2	3	2	1	1	2			0	0	0	0	1
126	21	41	1	3440	39	0	0	0	0	3	0	0	0	1	0		17.0656	1	1	1	1	0	2			0	0	0	0	1
127	25	57	1	3450	41	0	0	0	1	3	0		0	1	0	1	21.9899	2	2	1	1	1	2	0	0	0	0	0	0	0
128	24	83	2	3180	40	0	0	0	0	3	0		0	1	0		28.7197	3	1	2	1	1				0	0	0	0	1
129	23	74	1	4910	41	0	0	0	1	3	0		0	1	0		29.6427	3	1	1	1	0	2	0	0	0	0	0	0	1
130	23	74	2	3710	39	0	0	0	0	3	0	0	0	1	0	0	29.271	3	1	1	0	1	2			1	1	1	0	1
131	30	73	2	4380	38	0	0	0	1	3	0	1	0	1	0	0	25.5593	3	3	1	1	0	2	0	0	1	1	1	0	1
132	18	50	2	3660	39	0	0	0	0	3	0	0	0	1	0		22.2222	2	1	1	1	0	2			0	0	0	0	1
133	32	67	1	3080	39	0	0	0	0	3	0	0	0	1	0		26.5021	3	3	2	1	0	1			0	0	0	0	1
134	23	53	1	2800	39	0	0	0	0	3	0		0	1	0	0	22.9398	2	1	2	1	0	2			0	0	0	0	1
135	23	66	1	3870	40	0	0	0	0	3	0	0	0	1	0	1	27.1203	3	1	1	0	1	2			0	0	0	0	1
136	33	69	2	3400	38	0	0	0	1	3	0		0	1	0		26.9531	3	3	1	1	0	2	0	1	0	0	0	0	0
137	22	53	2	3280	37	0	0	0	0	3	0	0	0	1	0		21.7784	2	1	1	1	1	2			0				1
138	29	49	1	3190	39	0	0	0	1	3	0			1	0		21.4903	2	2	2	1	1	2	0	0	0	0	0	0	1
139	32	56	1	2590	38	0	0	0	1	3	1		0	1	0		24.2382	2	3	1	1	0	2	0	0	0	0	0	0	1
140	26	62	1	3450	39	0	0	0	0	3	0		0	1	0		24.5243	2	2	2	1	1	2			1	1	0	0	1
141	26	54	1	3170	40	0	0	0	1	3	0	0	0	1	0		19.3625	2	2	2	0	1	1	0	0	0	0	0	0	1
142	26	54	1	3170	40	0	0	0	1	3	0	0	0	1	1		19.3625	2	2	2	0	1	2	0	0	0	0	0	0	0
143	21	49	2	2580	39	0	0	1	1	3	1		0	1	0	1	20.1348	2	1	2	1	0				1	0	1	1	0
144	21	49	2	2580	39	0	0	1	1	3	1		0	1	0	1	20.1348	2	1	2	1	0				0	0	0	0	0
145	21	49	2	2580	39	0	0	1	1	3	1		0	1	0	1	20.1348	2	1	2	1	0				0	0	0	0	0
146	29	85	2	3455	39	0	0	0	1	3	0		0	1	1		34.4842	4	2	1	0	1	2	0	0	0	0	0	0	1
147	26	59	1	3180	42	0	0	0	0	3	0	1	0	1	0	1	19.9432	2	2	1	1	1	2			0	0	0	0	1
148	20	54	2	2960	42	0	0	1	0	3	0		0	1	1		20.5761	2	1	3	0	0	2			0	0	0	0	1
149	21	57	1	3010	39	0	0	0	1	3	0		0	1	1		23.1247	2	1	2	1	1	2	0	0	1	1	0	0	1
150	24	64	1	4250	41	0	0	0	1	3	0		0	1	0		25	2	1	2	1	0	1	0	0	0	0	0	0	1
151	28	70	2	4140	39	0	0	0	1	3	0		0	1	0	0	23.6614	2	2	2	1	1	2			0	0	0	0	1
152	26	68	1	1010	26	1	1	0	1	1	0		0	1	0		27.2392	3	2	2	1	1	1	0	0	0	0	0	0	1
153	27	65	1	3650	41	0	0	0	1	3	0		0	1	0		23.8751	2	2	2	1	1	2	0	0	0	0	0	0	1
154	28	88	1	3890	38	0	0	0	1	3	0		0	1	1		33.1213	4	2	1	0	0	1	0	0	1	1	0	0	1
155	18	50	1	3780	42	0	0	0	1	3	0	0	0	1	0	1	20.5457	2	1	2	1	0	2			0	0	0	0	1
156	33		2	3240	40	0	0	0	1	3	0		0	1	0				3	2	1	0	1	1	1	1	0	1	0	1
157	24	51	2	2860	39	0	0	0	1	3	0	1	0	1	0				1	2	1	0	1	0	0	0	0	0	0	1
158	25		2	3450	39	0	0	0	0	3	0		0	1	0				2	1	1	0	2			0	0	0	0	1
159	26	55	2	4830	40	0	0	0	0	3	0	0	0	1	0	0	24.4444	2	2	2	1	0	2			0	0	0	0	0
160	23	58	1	3510	39	0	0	0	0	3	0		0	1	0		20.7967	2	1	2	1	1	1			0	0	0	0	1
161	25		2	3370	39	0	0	0	1	3	0	0	0	1	1				2	1	1	0	2	0	0	0	0	0	0	1
162	29	75	2	2760	37	0	0	0	1	3	0		0	1	0		28.9341	3	2	1	1	1	2	0	0	0	0	0	0	0
163	26	77	1	3040	37	0	0	0	1	3	0		0	1	1		26.6436	3	2	2	1	1	2	0	0	0	0	0	0	1
164	16	59	1	4190	41	0	0	0	0	3	0	0	0	1	0		23.9361	2	1	1	1	0	1			0	0	0	0	1
165	16	89	2	3530	40	0	0	0	0	3	0		0	1	0		32.6905	4	1	1	1	0	2			1	1	1	0	1
166	26	90	1	3720	36	1	0	0	1	2	0		0	1	0	1	38.4468	4	2	2	1	1	2	0	0	0	0	0	0	1
167	14	34	2	2770	39	0	0	0	0	3	0	0	0	1	0		16.1712	1	1	1	1		2			0	0	0	0	0
168	18	78	2	2890	37	0	0	0	0	3	0	0	0	1	0		32.4662	4	1	1	1	0	1			0	0	0	0	1
169	21	53	1	2825	38	0	0	0	0	3	0		0	1	0	1			1	1	0	0	1			0	0	0	0	1
170	29		2	3350	38	0	0	0	0	3	0	0	0	1	0				2	2	1	0	2			0	0	0	0	0
171	24	56	1	2880	38	0	0	0	0	3	0	0	0	1	0		23.3091	2	1	1	1	1	2			0	0	0	0	1
172	18	52	2	2665	38	0	0	0	0	3	0		0	1	0	1	19.5717	2	1	2	1	0	2			0	0	0	0	0
173	24	62	2	3620	40	0	0	0	0	3	0		0	1	0		23.9188	2	1	1	1	1	2			0	0	0	0	0
174	24	53	1	2820	37	0	0	0	1	3	0		0	1	0	1	21.2306	2	1	3	1	0	2	1	1	0	0	0	0	0
175	29	62	2	3120	38	0	0	0	1	3	0		0	1	1	0	24.5243	2	2	1	1	0	1	0	0	0	0	0	0	1
176	26	49	1	3060	35	1	0	0	0	2	0		0	1	0		21.2084	2	2	1	1	0	2			0	0	0	0	1
177	20	64	1	3420	40	0	0	0	0	3	0	0	0	1	0		26.2985	3	1	2	1	0	2			0	0	0	0	1
178	25	50	1	3420	38	0	0	0	0	3	0	0	0	1	0	0	19.7777	2	2	3	0	1	2			0	0	0	0	1
179	30	62	1	3015	42	0	0	1	1	3	0		0	1	0		23.9188	2	3	1	0	0	1	0	0	0	0	0	0	0
180	19	65	1	3120	40	0	0	0	0	3	0		0	1	0		25.3906	3	1	2	1	1	2			0	0	0	0	0
181	30	65	1	4750	41	0	0	0	0	3	0	0	0	1	0		26.3702	3	3	2	1	1	2			0	0	0	0	1
182	26	68	1	4280	41	0	0	0	0	3	0	0		1	0	0	22.7204	2	2	2	1	1	2			0	0	0	0	0
183	26	55	2	3300	38	0	0	0	0	3	0		0	1	0		22.0317	2	2	2	1	1	2			1	1	1	0	1
184	33	54	1	3810	40	0	0	0	1	3	0	0	0	1	1		19.8347	2	3	1	0	1	2	0	0	1	1	1	1	1
185	32	64	1	3510	41	0	0	0	1	3	0	0	0	1	0		24.0882	2	3	1	1	1	1	0	0	0	0	0	0	1
186	17	53	2	3000	40	0	0	0	0	3	0		0	1	0		20.1951	2	1	2	0	0	1			0	0	0	0	1
187	29	70	1	2720	39	0	0	1	1	3	0		0	1	1	0	23.939	2	2	1	1	1	2	0	0	0	0	0	0	1
188	26	51	2	2820	37	0	0	0	1	3	0	1	0	1	0		30.1775	4	2		1	0	2	0	0	0	0	0	0	1
189	20	44	2	2480	38	0	1	1	1	3	1			1	0				1	1	1	0	1	1	1	0	0	0	0	1
190	15	62	1	3220	40	0	0	0	0	3	0	0	0	1	0	1	22.231	2	1	1	0	0	1			0	0	0	0	0
191	30	48	2	2870	41	0	0	1	0	3	0		0	1	0		19.7239	2	3	2	1	0	1			0	0	0	0	0
192	29	75	2	3370	39	0	0	0	1	3	0	0	0	1	0		30.0433	4	2	1	1	0	1	1	1	1	1	1	0	1
193	26	55	2	3260	40	0	0	0	1	3	0	0	0	1	0		24.7737	2	2	2	1	0	1	0	0	0	0	0	0	1
194	34	41	2	2810	38	0	0	0	1	3	0	1	0	1	0	1	17.0656	1	3	1	1	1				0	0	0	0	1
195	34	54	2	3200	39	0	0	0	1	3	0		0	1	0	1	21.3599	2	3	2	1	1	2	0	0	0	0	0	0	1
196	32	83	1	4280	41	0	0	0	1	3	0		0	1	0	0	32.4219	4	3	3	1	1	2	0	0	0	0	0	0	1
197	31	57	2	3080	38	0	0	0	1	3	0	0	0	1	0	1	23.1247	2	3	2	1	1	2	0	0	0	0	0	0	1
198	27	61	2	2630	37	0	0	0	0	3	0	0	0	1	0		26.0584	3	2	2	1	1	2			0	0	0	0	1
199	27	61	2	2630	37	0	0	0	0	3	0	0	0	1	0		26.0584	3	2	1	1	1	2			0	0	0	0	0
200	26	46	1	3170	40	0	0	0	0	3	0	1	0	1	0		19.3962	2	2	1	1	0	2			0	0	0	0	1
201	23	68	2	3600	41	0	0	0	1	3	0	0	0	1	0	1	25.2826	3	1	1	1	0	1	0	0	0	0	0	0	1
202	23	61	2	2670	42	0	0	1	0	3	0		0	1	0	0			1	2	0	0	1			0	0	0	0	1
203	35	52	2	2780	38	0	0	0	1	3	0		0	1	0		21.0962	2	3	2	1	1	2			0	0	0	0	1
204	29	52	2	2620	40	0	0	1	0	3	0	0	0	1	0	1	21.3675	2	2	2	1	1	2			0	0	0	0	1
205	23	69	2	2860	40	0	0	0	0	3	0		0	1	0		25.3444	3	1	1	1	1	1			0	0	0	0	1
206	35	54	2	4030	42	0	0	0	1	3	0	0		1	0		19.5965	2	3	2	1	1	2	0	0	0	0	0	0	0
207	31	57	1	4010	40	0	0	0	0	3	0	0	0	1	0	1	22.2656	2	3	1	1	0	2			0	0	0	0	0
208	31	57	1	4010	40	0	0	0	0	3	0	0	0	1	0	1	22.2656	2	3	1	1	0	2			0	0	0	0	0
209	31		2	4560	41	0	0	0		3	0		0	1					3	1	1	1	1			0	0	0	0	1
210	30	67	1	3530	41	0	0	0	0	3	0	1	0	1	0		28.6215	3	3	1	1	1	2			0	0	0	0	1
211	20	53	2	2795	38	0	0	0	0	3	0		0	1	0		19.4674	2	1	2	1	1	2			0	0	0	0	1
212	40	42	1	3370	39	0	0	0	1	3	0		0	1	0	1	19.1746	2	4	1	1	0	2	0	0	0	0	0	0	1
213	36	75	1	4160	42	0	0	0	1	3	0			1	0	1	28.2284	3	4	2	1	1	2	1		0	0	0	0	1
214	41	72	2	3300	40	0	0	0	1	3	0	0	0	1	0		24.9135	2	4	1	1	0		0	1	0	0	0	0	1
215	17	78	1	3570	38	0	0	0	0	3	0	1	0	1	0		26.9896	3	1	1	0	0	2			0	0	0	0	0
216	28	72	2	3600	40	0	0	0	1	3	1		0	1	1	0	24.9135	2	2	1	1	0	2	1		0	0	0	0	1
217	30	80	2	3690	37	0	0	0	1	3	0	1	0	1	0		29.3848	3	3	1	1	0	2	0	0	0	0	0	0	1
218	23	73	2	3420	41	0	0	0	1	3	0		0	1	1		29.2421	3	1	1	0	0		0	0	1	1	1	0	1
219	28	78	2	4400	40	0	0	0	0	3	0		0	1	0		30.4687	4	2	2	1	1	2			0	0	0	0	1
220	31	89	1	3070	37	0	0	0	1	3	0	0	0	1	0		30.0838	4	3	2	1	0	2	0	0	0	0	0	0	1
221	31	75	1	3530	39	0	0	0	1	3	0	0	0	1	1	0	30.4272	4	3	1	1	1	1	0	0	0	0	0	0	1
222	34	56.5	1	3640	38	0	0	0	0	3	0		0	1	0		22.0703	2	3	3	1	1	2			0	0	0	0	1
223	21	60	2	3210	39	0	0	0	0	3	0	0	0	1	0		22.8624	2	1	1	1	1	2			0	0	0	0	1
224	24		2	3660	41	0	0	0	1	3	0		0	1	0				1	1	1	0	1	0	0	0	0	0	0	1
225	29	52	1	3040	38	0	0	0	1	3	0		0	1	0		20.3125	2	2		1	1	2			0	0	0	0	1
226	28	53	1	3340	38	0	0	0	0	3	0	0	0	1	0		19.0039	2	2	2	1	1	2			0	0	0	0	0
227	44	74	1	4750	39	0	0	0	1	3	0	0	0	1	1	1	27.852	3	4	2	1	0	1	0	0	0	0	0	0	1
228	39	61	2	3020	37	0	0	0	1	3	0		0	1	0		25.3902	3	4	3	1	1	2	0	0	1	1	0	0	1
229	34	54	1	3470	39	0	0	0	1	3	0		0	1	0		23.3726	2	3	2	1	1	2	0	0	0	0	0	0	1
230	27	63	1	3190	42	0	0	0	1	3	0		0	1	0	1	23.7118	2	2	1	1	1	2			0	0	0	0	1
231	22	70	1	3940	40	0	0	0	0	3	0	0	0	1	0	1	26.0262	3	1	1	1	0	2			0	0	0	0	0
232	26	71	1	3520	39	0	0	0	0	3	0		0	1	0		26.398	3	2	2	1	0	2			0	0	0	0	0
233	34	59	2	3830	38	0	0	0	1	3	0		0	1	0	1	23.3377	2	3	2	1	1	2	1	1	0	0	0	0	1
234	36	52	1	3010	41	0	0	0	0	3	0		0	1	0		20.3125	2	4	2	1	1	2			1	1	1	0	1
235	30	63	2	3040	38	0	0	0	0	3	0		0	1	0	0	25.8876	3	3	2	1	1	2			0	0	0	0	1
236	34	68	1	3790	40	0	0	0	1	3	0		0	1	0		26.2336	3	3	2	1	0	1	0	0	0	0	0	0	1
237	31	80	1	3800	40	0	0	0	1	3	0		0	1	1	0	29.3848	3	3	1	1	0	2	0	0	0	0	0	0	1
238	38	59	2	3840	39	0	0	0	1	3	0	0	0	1	0		25.204	3	4	1	1	0	2	1		1	1	0	0	1
239	40	63	2	4070	38	0	0	0	1	3	0		0	1	0		24.3046	2	4	1	1	0	2	0	0	1	1	0	0	0
240	33	66	1	5030	40	0	0	0	1	3	0	0	0	1	0		24.539	2	3	1	1	1	2	0	0	0	0	0	0	1
241	30	64	1	3040	39	0	0	0	1	3	1		0	1	0		26.2985	3	3	2	1	0	2	0	0	0	0	0	0	1
242	20	86	1	3770	40	0	0	0	0	3	0	1	0	1	0		31.975	4	1	1	0	1	2			0	0	0	0	1
243	22	53	1	3490	40	0	0	0	0	3	0	0	0	1	0	1	21.5019	2	1	2	0	1	2			1	1	0	0	1
244	37		1	3770	38	0	0	0	1	3	0		0	1	0				4	1	1	1	2			0	0	0	0	1
245	15	57	1	3390	39	0	0	0	0	3	0		0	1	0	0	23.1247	2	1	1	0	0	2			0	0	0	0	1
246	36	60	1	3750	40	0	0	0	1	3	0		0	1	0		22.0386	2	4	1	1	1	2	0	0	0				0
247	19	58	1	3290	40	0	0	0	1	3	0		0	1	0	0	22.6562	2	1	2	1	1	2	0	0	0	0	0	0	1
248	17	48	2	3330	42	0	0	0	0	3	0	1	0	1	0		19.7239	2	1	1	0	0	2			0	0	0	0	1
249	20	52	2	3660	39	0	0	0	0	3	0		0	1	0		19.3337	2	1	2	1	0	2			1	1	0	0	1
250	19	56	2	3590	33	1	0	0	0	1	0	0	0	1	0	0	21.6041	2	1	2	0	1	2			0	0	0	0	1
251	18	57	2	3220	40	0	0	0	0	3	0	1	0	1	0	1	20.9366	2	1	1	1	1	2			0	0	0	0	1
252	20	50	1	3800	39	0	0	0	1	3	0		0	1	1	1	17.301	1	1	1	0	0	2	1	1	0	0	0	0	1
253	16	58	1	3225	38	0	0	0	0	3	0	0	0	1	0		21.5645	2	1	1	0	0	1			0	0	0	0	1
254	17	42	1	3180	38	0	0	0	0	3	0	0	0	1	0		15.427	1	1	1	1	0	1			0	0	0	0	1
255	31	54	1	3150	41	0	0	0	1	3	0	0	0	1	0	1	20.0773	2	3	2	1	1	2	0	0	0	0	0	0	1
256	23	60	2	2800	40	0	0	0	1	3	1	1	0	1	0		22.0386	2	1	1	1	0	1	1	1	0	0	0	0	1
257	27		1	2850	37	0	0	0	1	3	0	1	0	1	0	1			2	1	1	0	2	0	0	0	0	0	0	1
258	24	64	1	3540	39	0	0	0	0	3	0		0	1	0		24.6904	2	1	2	1	1	2			0	0	0	0	1
259	24	64	1	3540	39	0	0	0	0	3	0		0	1	0		24.6904	2	1	2	1	1	2			0	0	0	0	1
260	23	65	1	3150	39	0	0	0	0	3	0		0	1	0	1			1	2	0	1	2			0	0	0	0	1
261	28	52	1	3685	41	0	0	0	1	3	0		0	1	0	1	20.061	2	2	1	1	1	2	0	0	0	0	0	0	1
262	26	62	2	2510	38	0	0	0	1	3	0	0	0	1	0				2	1	1	1	2			0	0	0	0	1
263	22	42	2	2490	41	0	1	1	0	3	0		0	1	0		18.9181	2	1	1	1	1	2			0	0	0	0	1
264	20	55	1	3140	38	0	0	0	0	3	0	0	0	1	0		24.4444	2	1	2	1	0	2			0	0	0	0	1
265	19	59	1	3330	38	0	0	0	0	3	0	0	0	1	0	0	19.9432	2	1	2	1	1	2			0	0	0	0	1
266	20	52	1	2930	38	0	0	0	0	3	0		0	1	0	1	19.1001	2	1	1	1	0	1			0	0	0	0	1
267	34	52	2	3210	40	0	0	0	0	3	0		0	1	0	1	19.5717	2	3	1	1	1	2			0	0	0	0	1
268	29	42	2	3180	40	0	0	0	0	3	0	0	0	1	0	1	17.9418	1	2	2	0	1	1			0	0	0	0	1
269	22	49	1	2570	36	1	0	0	1	2	0	0	0	1	0		22.6757	2	1	2	1	0	1	0	0	0	0	0	0	1
270	20	53	1	2540	42	0	0	1	0	3	0		0	1	0		23.2446	2	1	1	0	0	1			0	0	0	0	1
271	17	65	1	3330	38	0	0	0	1	3	0	0	0	1	1	1	23.8751	2	1	1	0	1	1			0	0	0	0	1
272	21	61	1	2610	39	0	0	1	1	3	0		0	1	0	1	25.0657	3	1	1	1	1	2			0	0	0	0	1
273	30	79	1	3340	38	0	0	0	1	3	0	0	0	1	0		29.3724	3	3	1	1	0	2	0	0	1	1	0	1	1
274	17	86	2	2420	36	1	1	0	0	2	0		0	1	0	0			1	1	1	0	2			0	0	0	0	1
275	29	67	1	2950	38	0	0	0	0	3	0	0	0	1	0		19.7897	2	2	2	1	1	2			1	1	0	0	1
276	20	42	2	3370	39	0	0	0	0	3	0	0	0	1	0		17.2584	1	1	2	1	1	2			1	1	0	0	0
277	36	58.6	1	2370	26	1	1	0	1	1	0		0	1	0		22.8906	2	4	2	1	1	2	0	0	0	0	0	0	1
278	30	49	1	2620	39	0	0	1	1	3	0		0	1	0		19.8791	2	3	1	0	1	2	0	0	0	0	0	0	1
279	18	48	1	4010	41	0	0	0	0	3	0		0	1	0	1	17.2111	1	1	3	1	0	2			0	0	0	0	1
280	30	69	2	3610	37	0	0	0	0	3	0	0	0	1	0		24.4473	2	3	2	0	1	2			0	0	0	0	1
281	32	54	1	2625	38	0	0	0	0	3	0	1	0	1	0		20.5761	2	3	1	0	1	2			0	0	0	0	1
282	28	59	2	3490	40	0	0	0	0	3	0		0	1	0		24.5578	2	2	2	1	1	2			1	1	0	0	1
283	17	48	1	2860	40	0	0	1	0	3	0		0	1	0		17.0068	1	1	1	1	0	2			1	1	0	0	1
284	28	77	1	3930	40	0	0	0	0	3	0		0	1	0	1	27.9431	3	2	2	1	1	2			0	0	0	0	1
285	25	54	1	3480	41	0	0	0	0	3	0		0	1	0		18.9069	2	2	2	1	1	2			0	0	0	0	1
286	26	61	1	3530	39	0	0	0	1	3	0		0	1	0	0			2	1	1	1	2	0	1	0	0	0	0	1
287	24	58	1	3600	39	0	0	0	1	3	0		0	1	0	1	23.2335	2	1	1	1	1	2	0	0	0	0	0	0	1
288	25	86	1	3170	38	0	0	0	0	3	0	0	0	1	0		31.975	4	2	2	1	1	2			0	0	0	0	1
289	30	107	1	3120	38	0	0	0	0	3	0	0	0	1	0		39.3021	4	3	3	1	1	2			1	1	0	0	1
290	21	60	2	3460	39	0	0	0	0	3	0		0	1	0		23.4375	2	1	2	1	1	2			0	0	0	0	1
291	29	45	1	3590	35	1	0	0	1	2		0	0	1	0	1	20	2	2	2	1	1	2	0	0	1	1	1	0	1
292	25	83	1	3100	37	0	0	0	1	3	0	1	0	1	1		30.4867	4	2	1	1	0	1	0	1	0	0	0	0	1
293	28	66	1	3380	39	0	0	0	1	3	0		0	1	1		27.1203	3	2	1	1	0	2			1	1	0	0	1
294	29	58	2	2710	39	0	0	0	1	3	0		0	1	0	0	21.3039	2	2	1	1	0	1	0	0	0	0	0	0	1
295	32	56	2	3720	38	0	0	0	1	3	0	0	0	1	0	1	23.9224	2	3	1	1	1	2	0	0	1	1	0	0	0
296	26	53	2	3765	38	0	0	0	1	3	0		0	1	0	0	18.7783	2	2	1	1	1	2			0	0	0	0	0
297	24	53	2	3260	31	1	0	0	0	1	0	0	0	1	0	0	19.0039	2	1	1	1	0	2			0	0	0	0	1
298	24	57	1	3570	40	0	0	0	1	3	0		0	1	0	1	20.9366	2	1	1	1	0	2	0	0	0	0	0	0	1
299	21	89	2	3900	32	1	0	0	1	1	0		0	1	0		35.2043	4	1	1	1	0	2	0	0	0	0	0	0	1
300	17	60	1	3360	40	0	0	0	0	3	0	1	0	1	0	1	20.7612	2	1	1	1	1	1			0	0	0	0	1
301	17	52	1	3350	38	0	0	0	0	3	0	1	0	1	0	1	23.1111	2	1	2	0	0				0	0	0	0	0
302	35	82	1	3640	37	0	0	0	1	3	1		0	1	1	1	31.6346	4	3	1	1	1	2	1	1	0	0	0	0	1
303	27	62	1	2590	36	1	0	0	0	2	0		0	1	1		25.4767	3	2	2	0	1	2			0	0	0	0	1
304	31	82	2	3205	38	0	0	0	1	3	0	0	0	1	0	1	27.0842	3	3	2	1	1	2	0	0	0	0	0	0	1
305	17	65	2	3690	41	0	0	0	0	3	0	0		1	0	0	22.4913	2	1	2	1	0	2			1	1	0	0	1
306	17	60	2	3520	39	0	0	0	0	3	0	0	0	1	0	0	23.4375	2	1	2	1	0				1	1	0	0	1
307	19	44	2	2990	39	0	0	0	0	3	0	0	0	1	0		18.0802	1	1	2	1	1	2			0	0	0	0	1
308	15	43	2	2530	38	0	0	0	0	3	0		0	1	0		16.5889	1	1	2	1	0	2			0	0	0	0	1
309	16	48	2	2785	38	0	0	0	0	3	0		0	1	0		20.5049	2	1	1	1	0	1			0	0	0	0	1
310	18	57	2	3500	39	0	0	0	0	3	0	0	0	1	0		21.9899	2	1	1	1	0	2			0	0	0	0	1
311	21	55	1	3580	37	0	0	0	0	3	0		0	1	0	1	22.0317	2	1	1	0	1	2			0	0	0	0	1
312	38	62	1	2855	38	0	0	0	1	3	1		0	1	0		21.4533	2	4	1	1	0	1	0	0	0	0	0	0	1
313	24	62	2	3970	42	0	0	0	0	3	0		0	1	0		21.9671	2	1	2	1	1	2			1	1	0	0	1
314	33	75	2	3480	38	0	0	0	1	3	0		0	1	1		31.6242	4	3	1	1	0	1	0	0	0	0	0	0	1
315	29	53	2	3610	38	0	0	0	0	3	0		0	1	0	1	23.5556	2	2	2	1	1	2			0	0	0	0	1
316	27	81	1	3700	38	0	0	0	1	3	0		0	1	0	1	32.0399	4	2	2	1	0	1	0	1	0	0	0	0	1
317	20	85	1	4500	35	1	0	0	0	2	0		0	1	0		28.4005	3	1	2	1	0	2			0	0	0	0	1
318	29	73	1	3040	36	1	0	0	0	2	0	0	0	1	0	1	25.2595	3	2	1	1	1	2			0	0	0	0	1
319	24	63	1	2750	32	1	0	0	0	1	0	0	0	1	0		20.5714	2	1	2	0	1				0	0	0	0	1
320	25	63	2	3300	40	0	0	0	0	3	0		0	1	0	1	20.8086	2	2	1	1	0	2			1	1	0	0	1
321	17	45	2	2650	36	1	0	0	0	2	0		0	1	0		18.2563	1	1	1	0	0	2			0	0	0	0	1
322	30	68	2	3700	39	0	0	0	0	3	0		0	1	0	0	24.093	2	3	1	1	1	2			0	0	0	0	1
323	29	57	1	3730	38	0	0	0	0	3	0	0	0	1	0		20.1956	2	2	3	1	0	1			0	0	0	0	1
324	34	77	1	3290	40	0	0	0	1	3	0		0	1	0		28.6288	3	3	2	1	0	2	0	0	0	0	0	0	0
325	27	72	2	4200	40	0	0	0	1	3	0	0	0	1	0		28.8415	3	2	2	1	0	1	0	0	0	0	0	0	1
326	24	46	2	2930	38	0	0	0	0	3	0	0	0	1	0		17.1029	1	1	2	1	0	2			1	1	0	0	1
327	21	41	2	2660	35	1	0	0	0	2		0		1	1	1	17.9817	1	1	2	1	1	2			1	0	1	0	1
328	33	70	2	3300	39	0	0	0	1	3	0		0	1	0	1	26.6728	3	3	2	0	0	1	0	0	0	0	0	0	0
329	22	58	1	3395	42	0	0	0	0	3	0	0	0	1	0	1	24.1415	2	1	1	0	1	2			0	0	0	0	1
330	22	62	1	3950	40	0	0	0	0	3	0		0	1	0	0	21.4533	2	1	3	0	1	2			0	0	0	0	1
331	30	60	1	3950	39	0	0	0	1	3	0	0	0	1	0	1	23.1473	2	3	2	0	1	2	0	0	0	0	0	0	1
332	26	54	1	3050	40	0	0	0	0	3	0	0	0	1	0		21.6311	2	2	2	1	1	2			0	0	0	0	1
333	25	80	1	3260	40	0	0	0	0	3	0		0	1	0		26.1224	3	2	2	1	1	2			0	0	0	0	1
334	26	49	1	3290	41	0	0	0	0	3	0		0	1	0		19.1406	2	2	3	1	1	1			0	0	0	0	1
335	38	80	1	3960	39	0	0	0	0	3		0		1	0				4	2	1	1	2			0	0	0	0	1
336	21	64.5	1	3850	40	0	0	0	1	3	0		0	1	0		24.577	2	1	2	1	0	1			0	0	0	0	0
337	38	56	1	3110	39	0	0	0	1	3	0		0	1	0	0	20.5693	2	4	2	1	1	2	0	0	0	0	0	0	1
338	28	62	2	3280	45	0	0		0	3	0	0	0	1	0		25.8065	3	2	2	0	1	2			1	1	0	0	1
339	20	62	1	3130	41	0	0	0	0	3	0		0	1	0	1	23.0518	2	1	2	1	0				0	0	0	0	1
340	18	53	2	2390	35	1	1	0	0	2	0	1	0	1	0		22.0604	2	1	1	0	1	2			0	0	0	0	1
341	18	67	1	2980	29	1	0	0	0	1	0	1	0	1	0		27.5312	3	1	1	1	0	2			0	0	0	0	1
342	23	55	1	3225	36	1	0	0	1	2	0		0	1	0				1	1	1	0	1	0	0	0	0	0	0	1
343	20	50	1	3785	39	0	0	0	1	3	0		0	1	0				1	1	1	0	1	0	0	0	0	0	0	1
344	20	58	2	3400	41	0	0	0	0	3	0	0	0	1	0	1	21.3039	2	1	2	1	1	2			0	0	0	0	1
345	19	50	1	3010	40	0	0	0	0	3	0		0	1	0		18.1449	1	1	1	1	0	1			0	0	0	0	1
346	28	77	2	3400	39	0	0	0	1	3	0	1	0	1	1	1	30.8444	4	2	2	1	0	2			0	0	0	0	1
347	28	62	1	2850	39	0	0	0	1	3	0		0	1	0	1	30.3193	4	2	2	1	0	2	0	0	1	1	1	0	1
348	15	48	1	3490	40	0	0	0	0	3	0	0	0	1	0	1	18.9866	2	1	1	1	0	2			0	0	0	0	1
349	27	69	1	3840	39	0	0	0	1	3	0	0	0	1	0	0	22.5306	2	2	1	1	1	2	0	0	0	0	0	0	1
350	28	64	2	3330	39	0	0	0	0	3	0	0	0	1	0		24.6904	2	2	2	1	0	2			0	0	0	0	1
351	26	74	1	4470	40	0	0	0	1	3	0			1	1	1	26.5338	3	2	2	1	1	2			0	0	0	0	1
352	28	64	2	3920	40	0	0	0	1	3	0	0	0	1	0		23.5078	2	2	2	1	0	2	0	0	0	0	0	0	1
353	24	55	1	2160	36	1	1	1	1	2	0	0	0	1	0		20.9572	2	1	2	1	1	2	0	0	0	0	0	0	1
354	18	51	1	3910	41	0	0	0	1	3	0		0	1	0		22.9719	2	1	2	0	0	2	0	0	0	0	0	0	1
355	16	54	1	3780	41	0	0	0	0	3	0		0	1	0		22.4766	2	1	1	1	0	2			0	0	0	0	1
356	26	58	1	3380	41	0	0	0	1	3	0		0	1	0		21.3039	2	2	2	1	0	2	0	0	0	0	0	0	0
357	21	45	2	2880	26	1	0	0	0	1	0		0	1	0		18.7305	2	1	2	1	1				0	0	0	0	1
358	22	56	2	3215	40	0	0	0	0	3	0		0	1	0		23.3091	2	1	1	1	0	2			0	0	0	0	1
359	20	75	1	3640	39	0	0	0	0	3	0	0	0	1	0		32.039	4	1	1	1	0	2			1	1	0	0	1
360	20	58	1	3340	39	0	0	0	0	3	0	0	0	1	0		21.3039	2	1	2	1	0	2			0	0	0	0	0
361	19	50	2	3800	39	0	0	0	0	3	0	0	0	1	0	1	20.2848	2	1	2	1	1	2			0	0	0	0	1
362	16	56	2	3670	41	0	0	0	0	3	0	0		1	0				1	2	1	0	1			0	0	0	0	1
363	22	55	1	3730	39	0	0	0	0	3	0	0	0	1	0		22.8928	2	1	2	1	1	2			1	1	1	0	1
364	20	49	1	3020	39	0	0	0	1	3	0		0	1	0		18.4425	1	1	2	0	0	2			0	0	0	0	0
365	33	72	1	2995	39	0	0	0	1	3	0	0	0	1	0				3	2	1	0	1	0	0	0	0	0	0	1
366	25	70	2	3240	38	0	0	0	0	3	0		0	1	0	1	25.7117	3	2	1	1	1	2			0	0	0	0	1
367	23		2	3920	41	0	0	0	1	3	0		0	1	0	1			1	1	1	0	1	0	0	0	0	0	0	0
368	27	85	1	3695	38	0	0	0	1	3	0	1	0	1	1		39.3355	4	2	1	1	1	2	0	1	0	0	0	0	1
369	25	64	1	3300	40	0	0	0	0	3	0	0	0	1	0				2	2	1	1	2			0	0	0	0	1
370	26	59	2	3390	39	0	0	0	0	3	0		0	1	0		23.3377	2	2	2	1	1	2			0	0	0	0	1
371	15	57	2	3850	39	0	0	0	0	3	0		0	1	0	1	18.4013	1	1	2	1	0	2			0	0	0	0	1
372	19	38	1	2190	37	0	1	1	0	3	0		0	1	0		16.4474	1	1	1	0	0	1			0	0	0	0	0
373	28	56	1	2600	36	1	0	0	1	2	0		0	1	0		22.151	2	2	2	1	1	2	0	0	0	0	0	0	0
374	16	56.3	2	3000	41	0	0	0	0	3	0	0	0	1	0	1	21.1901	2	1	1	1	0	2			0	0	0	0	1
375	30	60	1	4950	37	0	0	0	1	3	0	0	0	1	0	1	22.0386	2	3	2	1	0	2	0	0	0	0	0	0	1
376	23	73	2	3440	38	0	0	0	1	3	0		0	1	0		29.9967	3	1	2	1	0	1	0	0	0	0	0	0	1
377	23	57	2	3040	38	0	0	0	1	3	0		0	1	0		22.2656	2	1	2	1	0	1	0	0	0	0	0	0	1
378	25	67	1	2840	39	0	0	0	0	3	0		0	1	0	1	24.6097	2	2	2	1	0	1			0	0	0	0	1
379	26	57	1	3830	40	0	0	0	0	3	0	1	0	1	0		21.4536	2	2	2	1	1	2			0	0	0	0	1
380	32	63	2	3010	39	0	0	0	0	3	0		0	1	1		24.0055	2	3	1	1	1	2			0	0	0	0	0
381	29	50	1	3940	39	0	0	0	1	3	0		0	1	0	0	19.5312	2	2	2	1	1	2	0	0	0	0	0	0	1
382	25	59	1	3370	40	0	0	0	0	3	0	1	0	1	0				2	1	1	0	2			0	0	0	0	1
383	27	51	1	3700	40	0	0	0	1	3	0		0	1	0		19.1953	2	2	1	1	1	2	0	1	0	0	0	0	1
384	30	62	2	3370	39	0	0	0	0	3	0	0	0	1	1	1	26.1427	3	3	1	1	1	2			1	1	0	0	1
385	31	63	2	2990	39	0	0	0	0	3	0	0	0	1	0	0	26.5643	3	3	1	1	1	2			0	0	0	0	0
386	28	95	1	3375	38	0	0	0	1	3	0		0	1	0		34.8944	4	2	2	1	0	2			0	0	0	0	1
387	31	63	1	3620	42	0	0	0	0	3	0		0	1	0		22.8625	2	3	1	1	1	2			0	0	0	0	0
388	26	50	1	3570	38	0	0	0	0	3	0		0	1	0		18.3655	1	2	3	0	1	2			0	0	0	0	1
389	24	68	1	3540	44	0	0		1	3	0		0	1	1	1	23.5294	2	1	1	1	1	2	1	1	0	0	0	0	1
390	31	65	2	3500	33	1	0	0	1	1	0	0	0	1	0	1			3	2	1	1	2	0	0	1	1	0	0	1
391	29	52	1	3090	40	0	0	0	0	3	0	0	0	1	0		19.5717	2	2	1	1	1	2			0	0	0	0	0
392	29	60	1	3410	38	0	0	0	1	3	0		0	1	1	1			2	1	1	0	1	0	0	1	1	0	0	1
393	35	104	2	3570	39	0	0	0	1	3	0	1	0	1	1	0	38.2002	4	3	2	1	0	2	0	0	0	0	0	0	1
394	33	77	1	3300	39	0	0	0	1	3	0	0	0	1	0	1	30.4577	4	3	2	1	1	2			1	1	0	0	1
395	17	69	2	3220	38	0	0	0	0	3	0	0	0	1	0		27.2932	3	1	1	0	1	1			1	1	1	0	0
396	42	72	2	2910	39	0	0	0	1	3	0		0	1	0		29.2101	3	4	1	1	1	2	0	0	0	0	0	0	1
397	27	64	2	3470	40	0	0	0	1	3	0		0	1	0		25.3155	3	2	2	1	0	1	0	0	0	0	0	0	1
398	31	59	1	3250	38	0	0	0	1	3	0	0	0	1	0	1	24.5578	2	3	2	1	1	2	0	0	1	1	1	0	1
399	17	60	1	3000	39	0	0	0	0	3	0		0	1	1	1	25.9695	3	1	1	1	0	1			0	0	0	0	1
400	31	50	1	3670	37	0	0	0	1	3	0		0	1	0		20.2848	2	3	1	1	0	1	0	0	1	0	1	0	1
401	25	67	2	3530	37	0	0	0	0	3	0	0	0	1	0		25.2174	3	2	1	1	1	2			0	0	0	0	1
402	18	72	2	3120	39	0	0	0	0	3	0	0	0	1	0	0	27.4348	3	1	2	1	1	2			0	0	0	0	1
403	26		1	3790	40	0	0	0	1	3	0		0	1	0				2	1	0	1	2	0	0	0	0	0	0	1
404	30	56	1	3590	40	0	0	0	1	3	0		0	1	0		21.875	2	3	2	1	0	2	0	0	1	1	0	0	1
405	27	60	2	3950	40	0	0	0	0	3	0	0	0	1	1		19.8177	2	2	1	1	0	1			0	0	0	0	1
406	23	49	2	3050	39	0	0	0	1	3	0		0	1	0	1	19.3821	2	1	1	0	0	1			0	0	0	0	1
407	22	59	2	930	35	1	1	1	0	2	0	0	0	1	0		23.634	2	1	2	1	0	1			0	0	0	0	1
408	23	75	2	3260	40	0	0	0	0	3	0	0	0	1	0		30.4272	4	1	1	1	1	2			0	0	0	0	1
409	17	53	1	3200	38	0	0	0	0	3	0	0	0	1	0	1	19.4674	2	1	2	1	0	1			1	0	1	0	1
410	20	45	2	3270	42	0	0	0	1	3	0		0	1	0		17.3604	1	1	1	1	0	1	1		0	0	0	0	1
411	17	51	1	3400	41	0	0	0	1	3	0	1	0	1	0	1	19.9219	2	1	1	0	0	2			0	0	0	0	1
412	15		2	3400	38	0	0	0	1	3	0	0	0	1	0				1	1	0	0	2			0	0	0	0	1
413	27	60	2	3070	39	0	0	0		3	0		0	1	0	1	23.1473	2	2	1	1	1	2			0	0	0	0	1
414	36	70	1	3560	36	1	0	0	0	2	0	0	0	1	0	1	30.2978	4	4	3	1	1	2			0	0	0	0	1
415	33	69	2	3720	38	0	0	0	1	3	0		0	1	0	1	26.6193	3	3	1	1	0	2	0	0	0	0	0	0	1
416	17	68	2	2940	41	0	0	0	1	3	0	1	0	1	0	0	28.3039	3	1	1	1	0	1			0	0	0	0	1
417	26	57	2	2740	36	1	0	0	1	2	0	0		1	0	1	21.1927	2	2	2	0	1	1	0	0	0	0	0	0	1
418	27	82	2	4110	40	0	0	0	0	3	0	0	0	1	0		28.0428	3	2	3	1	1	2			1	1	1	0	1
419	24	52	2	3110	39	0	0	0	1	3	0		0	1	0		20.5688	2	1	2	1	1	2	0	0	0	0	0	0	1
420	23	106	2	3740	38	0	0	0	1	3	0	0	0	1	1		38.9348	4	1	2	1	0	2	0	0	0	0	0	0	1
421	16	72	1	3680	39	0	0	0	1	3	0		0	1	0		30.7574	4	1	1	1	0	2			0	0	0	0	1
422	20	53	1	3745	37	0	0	0	0	3	0		0	1	0		20.4467	2	1	1	1	1	2			1	1	0	0	1
423	17	65	1	4070	41	0	0	0	1	3	1	1	0	1					1	1	1	0	2	0	0	1	1	0	0	1
424	14	68	2	2105	36	1	1	1	0	2	0		0	1	0				1	1	0	0	1			0	0	0	0	1
425	18	58	2	3890	39	0	0	0	0	3	0		0	1	0	1			1	2	1	0	2			0	0	0	0	0
426	21	54	1	3136	39	0	0	0	0	3	0		0	1	0		21.0937	2	1	1	1	1	2			0	0	0	0	0
427	19	50	2	2530	36	1	0	0	0	2	0	0	0	1	0		20.2848	2	1	2	0	0	2			0	0	0	0	1
428	18	51	1	2675	38	0	0	0	1	3	0		0	1	0		18.5078	2	1	1	0	0				0	0	0	0	1
429	26	67	1	3050	38	0	0	0	1	3	0	0	0	1	0	0	27.5312	3	2	3	1	1	2	0	0	0	0	0	0	0
430	16	58	1	3400	40	0	0	0	1	3	0	1	0	1	0		22.6562	2	1	2	1	0	2			0	0	0	0	1
431	17	49	2	2450	25	1	1	0	1	1	0	0	0	1	0	1			1	1	1	1	1	0	0	0	0	0	0	1
432	18	54	2	3540	39	0	0	0	0	3	0		0	1	0	1	22.7694	2	1	1	1	0	2			0	0	0	0	1
433	26	76	1	3320	38	0	0	0	1	3	1	0	0	1	1		26.9274	3	2	2	1	0	2	0	0	0	0	0	0	1
434	17	63	1	3330	37	0	0	0	0	3	0		0	1		1	24.9199	2	1	2	1	0	1			0	0	0	0	1
435	28	58	2	3490	39	0	0	0	0	3			0	1	0	1			2	2	1	1	2			0	0	0	0	0
436	24	60	1	3330	37	0	0	0	1	3	1		0	1	0	1	22.5827	2	1	1	1	0	2	0	0	0	0	0	0	1
437	20	53	1	3470	32	1	0	0	1	1	0		0	1	0		20.7031	2	1	1	1	1	2	0	0	0	0	0	0	1
438	20	35	1	2690	39	0	0	1	0	3	0	0	0	1	0	1	18.115	1	1	2	1	0	2			0	0	0	0	0
439	23	58	2	3210	30	1	0	0	0	1	0		0	1	0				1	1	1	1	1			0	0	0	0	1
440	29	69	2	3540	39	0	0	0	0	3	0		0	1	0		24.1588	2	2	2	1	1	2			1	1	0	0	1
441	22	89	1	3430	40	0	0	0	0	3	0	0	0	1	0	1	34.7656	4	1	1	1	0	2			1	1	0	0	1
442	32	43	1	3465	37	0	0	0	1	3	0	0	0	1	0		17.6693	1	3	1	1	1	2	0	0	1	1	1	0	1
443	24	47	1	2210	38	0	1	1	0	3	0		0	1	0		20.3428	2	1	2	1	1	2			0	0	0	0	0
444	33	55	1	2870	37	0	0	0	1	3	0	0	0	1	1		22.3133	2	3	1	1	0	2	0	0	0	0	0	0	0
445	24	75	2	2770	38	0	0	0	0	3	0	0	0	1	0				1	2	1	0	2			0	0	0	0	0
446	24	60	2	3650	41	0	0	0	1	3	0		0	1	0		23.1473	2	1	2	0	0	2			1	0	1	0	1
447	29	49	2	3585	41	0	0	0	0	3	0	0	0	1	0		18.4425	1	2	3	1	1	2			0	0	0	0	1
448	29	69	1	3390	42	0	0	0	1	3	0	1	0	1	0		27.993	3	2	1	1	1	2	0	0	0	0	0	0	1
449	19	69	1	3370	38	0	0	0	0	3	0		0	1	0	0	26.9531	3	1	2	0	0	2			0	0	0	0	1
450	18	51	2	3330	38	0	0	0	1	3	1	1	0	1	0	1	19.9219	2	1	1	1	0	1	1		0	0	0	0	0
451	18	48	1	3465	32	1	0	0	0	1	0	0	0	1	0		19.4734	2	1	1	1	0	1			0	0	0	0	1
452	29	68	1	3360	37	0	0	0	0	3	0	0	0	1	0	1	25.5937	3	2	2	1	0	2			0	0	0	0	1
453	21	67	2	2580	40	0	0	1	1	3	0	0	0	1	0		26.1719	3	1	1	1	0	2			0	0	0	0	0
454	21	65	1	4340	40	0	0	0	1	3	0		0	1	0		25.711	3	1	1	0	0	2			0	0	0	0	1
455	26	64	1	3445	36	1	0	0	1	2	0		0	1	0	1	25	2	2	1	1	1	2			1	1	0	0	0
456	23	59	1	3600	41	0	0	0	0	3	0	0	0	1	0		22.7615	2	1	3	1	1	2			0	0	0	0	1
457	18	60	2	2710	37	0	0	0	0	3	0		0	1	0	1	20.0474	2	1	2	1	0	2			0	0	0	0	1
458	21	55	2	4030	40	0	0	0	1	3	1		0	1	0	1	19.257	2	1	2	1	0	2	0	0	0	0	0	0	1
459	21	54	2	3650	40	0	0	0	1	3	0		0	1	0	1	22.4766	2	1	1	1	0	2	0	0	0	0	0	0	1
460	33	52	1	3965	40	0	0	0	1	3	0	0	0	1	0		20.3125	2	3	1	1	1	2	0	1	0	0	0	0	1
461	30	85	2	3110	39	0	0	0	0	3	0	1	0	1	0		36.3108	4	3	1	1	1	2			0	0	0	0	1
462	22	47	2	2670	41	0	0	1	0	3		0	0	1	0	0	19.0677	2	1	2	0	1	1			0	0	0	0	1
463	41	69	2	3340	40	0	0	0	1	3	0	0	0	1	0		28.7201	3	4	1	1	0	2	0	0	0	0	0	0	0
464	25	51	2	3140	40	0	0	0	0	3	0		0	1	0		23.9257	2	2	1	1	1	2			0	0	0	0	1
465	29	73	2	2940	40	0	0	0	1	3	0			1	0		27.8159	3	2	2	1	1	2	0	0	0	0	0	0	1
466	25	84	1	3600	39	0	0	0	1	3	0		0	1	0		28.7268	3	2	2	1	1	2	0	0	0	0	0	0	1
467	26	66	1	4330	45	0	0		1	3	0		0	1	0		28.1943	3	2	2	1	1	2			0	0	0	0	1
468	28	51	2	2700	37	0	0	0	0	3	0		0	1	0	0	20.9566	2	2	1	1	1	2			0	0	0	0	0
469	28	69	1	5360	33	1	0	0	1	1	0	0		1	1		23.8754	2	2	1	1	0	2	0	0	0	0	0	0	1
470	33		1	3480	38	0	0	0	1	3	0	1	0	1	0				3	2	1	0	2	0	0	0	0	0	0	1
471	27	54	1	3600	41	0	0	0	1	3	0		0	1	0		23.3726	2	2	1	1	1	1	0	0	0	0	0	0	1
472	27	74	1	3890	38	0	0	0	0	3	0		0	1	0		28.9062	3	2	2	1	1	2			0	0	0	0	0
473	30	75	1	3780	39	0	0	0	0	3	0	0	0	1	0		27.8852	3	3	1	1	0	2			0	0	0	0	0
474	23	45	2	3960	39	0	0	0	0	3	0	0	0	1	0	1	19.2234	2	1	1	1	0	1			0	0	0	0	0
475	27	49	2	3170	33	1	0	0	0	1	0		0	1	0	1	22.0711	2	2	1	1	1	2			0	0	0	0	1
476	25	67	1	3570	39	0	0	0	1	3	0	0	0	1	0	0	26.5021	3	2	2	1	0	2			1	1	1	0	1
477	33	59	1	3560	38	0	0	0	1	3	0		0	1	0		23.3377	2	3	1	1	0	2	0	0	0	0	0	0	1
478	31	55	2	3920	39	0	0	0	1	3	0		0	1	0		21.4844	2	3	2	1	0	1	0	0	0	0	0	0	1
479	29	85	1	3240	38	0	0	0	0	3	0		0	1	0		31.2213	4	2	2	1	1	2			0	0	0	0	1
480	35	74	2	3060	40	0	0	0	1	3	0		0	1	0	0	28.5483	3	3	1	1	1	2	0	0	0	0	0	0	1
481	24	54	1	4440	41	0	0	0	0	3	0		0	1	0		23.0681	2	1	1	1	0	2			0	0	0	0	1
482	32	60	2	3420	41	0	0	0	1	3	0		0	1	0		22.8624	2	3	2	1	1	2	0	0	0	0	0	0	1
483	35	73	2	3100	40	0	0	0	1	3	0	0	0	1	1		23.8367	2	3	2	1	1	2	0	0	0	0	0	0	1
484	41	66	1	3550	39	0	0	0	1	3	0	0		1	0		23.3844	2	4	2	1	0	2			1	1	0	0	1
485	29	60	1	3340	39	0	0	0	0	3	0		0	1	0		24.0346	2	2	2	1	0	2			0	0	0	0	0
486	22	65	1	2970	39	0	0	0	0	3	0		0	1	0	1	23.5883	2	1	2	1	0	2			0	0	0	0	1
487	17	50	2	3050	38	0	0	0	0	3	0	0	0	1	0		19.052	2	1	2	0	0	2			0	0	0	0	1
488	38	72	2	3360	38	0	0	0	1	3	0	0	0	1	0	1	26.7698	3	4	1	1	1	2	0	0	0	0	0	0	0
489	21	56	2	3640	40	0	0	0	1	3	0	0	0	1	0	1	21.875	2	1	2	1	1	2	0	0	0	0	0	0	1
490	18	60	1	3170	40	0	0	0	1	3	0	0	0	1	0		22.8624	2	1	1	0	0	2	0	0	0	0	0	0	0
491	16	58	2	3170	39	0	0	0	0	3	1	1	0	1	0	1	20.3074	2	1	1	0	0	1			0	0	0	0	1
492	27	75	1	3810	40	0	0	0	0	3	0		0	1	0	1	28.2284	3	2	2	1	0	2			0	0	0	0	1
493	18	50	1	2870	40	0	0	1	0	3	0		0	1	0	0	19.5312	2	1	2	1		2			0	0	0	0	1
494	23	75.2	2	2690	37	0	0	0	1	3	1	1	0	1	1		26.0208	3	1	2	1	1	2	0	0	0	0	0	0	1
495	21	64	1	3180	38	0	0	0	0	3	0		0	1	0		28.0689	3	1	2	0	1	2			0	0	0	0	1
496	32	55	2	2910	41	0	0	0	0	3	0		0	1	0		20.9572	2	3	2	1	0	2			0	0	0	0	1
497	32	89	1	3410	38	0	0	0	0	3	0	0	0	1	0		33.0904	4	3	1	1	1	2			0	0	0	0	1
498	35	64	1	3340	39	0	0	0	1	3	0	0	0	1	0		25	2	3	2	1	0	1	0	0	0	0	0	0	1
499	35	74	2	3870	38	0	0	0	1	3	0		0	1	0	1	28.5483	3	3	1	1	1		0	0	0	0	0	0	1
500	24	52	1	2500	36	1	0	0	1	2	0	1	0	1	0		21.0962	2	1	1	1	0	2	0	0	0	0	0	0	1
501	36	58	2	3980	41	0	0	0	1	3	0		0	1	0		22.9421	2	4	2	0	0	1	0	0	0	0	0	0	1
502	28	76	2	2820	40	0	0	0	0	3	0	0	0	1	1	1	27.9155	3	2	2	1	1	2			0	0	0	0	1
503	22	58	1	3850	41	0	0	0	0	3	0		0	1	0		23.2335	2	1	2	1	0	1			0	0	0	0	1
504	36	53	1	3450	39	0	0	0	0	3	0	0	0	1	0	1	22.3478	2	4	3	1	1	2			0	0	0	0	1
505	31	52	2	2810	36	1	0	0	0	2	0		0	1	0	0	19.8141	2	3	2	1	1	2			1	1	1	0	1
506	24	76	2	3440	40	0	0	0	0	3	0		0	1	0		30.8329	4	1	1	1	1	2			0	0	0	0	1
507	38	69		4200	39	0	0		1	3	0		0	1	0		26.2917	3	4	3	1	1	2	0	0	1	1	1	0	1
508	32	69	1	3415	26	1	0	0	0	1	0			1	1		25.6544	3	3	3	1	1	2			0	0	0	0	1
509	39	85	1	4170	37	0	0	0	1	3	0	0	0	1	0	1	31.2213	4	4	1	1	0	1	0	0	1	1	0	0	1
510	38	61	1	3740	38	0	0	0	1	3	0	0	0	1	0	1	24.1288	2	4	1	1	1	2	0	0	0	0	0	0	1
511	34	57	1	4345	40	0	0	0	1	3	0		0	1	0		25.3333	3	3	1	1	0	2	0	0	0	0	0	0	1
512	38	64	2	3310	38	0	0	0	0	3	0		0	1	0		23.2254	2	4	1	1	1	2			0	0	0	0	1
513	35	75	2	3000	38	0	0	0	1	3	0	0	0	1	0		28.2284	3	3	2	1	1	2			0	0	0	0	1
514	27	53	2	3060	38	0	0	0	1	3	0	0	0	1	0		19.7055	2	2	2	0	0	1	0	0	0	0	0	0	0
515	28	50	1	2650	38	0	0	0	1	3	0	0	0	1	0		23.7812	2	2	1	1	1	2	0	0	1	1	0	0	1
516	29	47	1	3200	40	0	0	0	0	3	0		0	1	0		21.4573	2	2	1	1	1	2			0	0	0	0	0
517	36	69	1	3190	38	0	0	0	1	3	0	0	0	1	0		26.9531	3	4	3	1	0	2	0	0	0	0	0	0	1
518	15	58	2	3455	40	0	0	0	0	3	0	0	0	1	0	1	24.1415	2	1	1	0	0	1			0	0	0	0	1
519	41	74	2	2800	37	0	0	0	1	3	0		0	1	1				4	1	1	1	2	0	0	0	0	0	0	1
520	24	78	2	3790	31	1	0	0	0	1	0	0	0	1	0	0	29.0006	3	1	1	1	0	2			0	0	0	0	1
521	36	54	1	3660	35	1	0	0	1	2	0	1	0	1	0		20.5761	2	4	1	1	1	2	0	0	1	0	1	0	1
522	28	77	2	3390	38	0	0	0	1	3	0	0	0	1			28.2828	3	2	2	1	0	2	1		0	0	0	0	0
523	35	80	2	3110	37	0	0	0	1	3	0	0		1	0				3	1	1	0	1	0	0	0	0	0	0	1
524	24	89	1	3430	38	0	0	0	1	3	0		0	1	0		36.1069	4	1	2	1	0	2	0	1	0	0	0	0	1
525	21	49	2	2460	41	0	1	1	0	3	0	0		1	0				1	1	1	0	1			0	0	0	0	0
526	30	64	2	2990	42	0	0	0	1	3	0	0	0	1	0		25	2	3	1	1	1	2	0	0	0	0	0	0	1
527	34	58	2	2830	40	0	0	0	1	3	0		0	1	0		23.2335	2	3	2	1	1	2			0	0	0	0	1
528	30	96	2	2920	39	0	0	0	0	3	0		0	1	1		34.4222	4	3	2	1	1	1			0	0	0	0	1
529	37	59	1	2176	42	0	1	1	0	3	0	0	0	1	0		24.2439	2	4	1	1	1	2			0	0	0	0	0
530	34	91	1	3690	40	0	0	0	1	3		0	0	1			37.8772	4	3	1	0	0		1	1	0	0	0	0	1
531	38	54	1	3200	38	0	0	0	1	3	0		0	1	0	0	22.1894	2	4	2	1	0	2	0	0	0	0	0	0	1
532	34	65	2	3110	39	0	0	0	0	3	0		0	1	0		25.711	3	3	2	1	1	2			0	0	0	0	1
533	31	56	1	3620	39	0	0	0	1	3	0	1	0	1	1		23.9224	2	3	2	1	1	1	0	0	1	0	1	0	1
534	44	68	1	3580	41	0	0	0	1	3	0	0		1	0		29.8233	3	4	2	1	0	2	1	1	0	0	0	0	1
535	38	56	1	2930	39	0	0	0	1	3	0		0	1	0	1	23.6128	2	4	1	1	0	1	0	1	0	0	0	0	1
536	27	47	1	1450	32	1	1	0	1	1	0	0	0	1	0	1			2	1	0	1	2	1	1	0	0	0	0	0
537	37	77	1	3450	40	0	0	0	1	3	0		0	1	0		33.7704	4	4	1	1	0	2	1	1	0	0	0	0	0
538	18	62	2	3170	38	0	0	0	0	3	0	1	0	1	0	1	21.9671	2	1	1	1	0	2			1	1	0	0	1
539	23	66	1	3620	40	0	0	0	0	3	0		0	1	0		24.2424	2	1	2	1	1	2			0	0	0	0	0
540	35	73	1	3330	37	0	0	0	1	3	0		0	1	0		26.8136	3	3	1	1	0	2	0	0	0	0	0	0	1
541	28	65	1	2210	38	0	1	1	1	3	0		0	1	0		24.1672	2	2	1	1	1	2	0	1	0	0	0	0	1
542	19	50	2	3550	40	0	0	0	0	3	0		0	1	0	1	19.052	2	1	2	1		2			0	0	0	0	1
543	17	62	1	3380	39	0	0	0	1	3	0	0	0	1	0		22.4996	2	1	1	1	0	2	0	1	0	0	0	0	1
544	35	65	2	3590	39	0	0	0	1	3	0		0	1	0		24.1672	2	3	2	1	1	2	0	0	1	1	0	0	1
545	24	50	2	3180	38	0	0	0	1	3	1		0	1	0	1	19.5312	2	1	1	1	0	1	0	1	0	0	0	0	1
546	21	53	2	3100	39	0	0	0	0	3	0		0	1	0	1	20.9644	2	1	2	1	1	2			0	0	0	0	1
547	23	67	1	3050	40	0	0	0	1	3	0		0	1	0	1	24.9108	2	1	2	0	1	2			0	0	0	0	1
548	32	56	1	3660	32	1	0	0	1	1	1		0	1	0	1	19.8413	2	3	2	1	1	2	0	0	0	0	0	0	0
549	32	59	1	4050	40	0	0	0	1	3	0	0	0	1	1	1	26.9357	3	3	2	1	1	2	0	0	0	0	0	0	1
550	16	48	1	3580	39	0	0	0	0	3	0		0	1	0	1	18.75	2	1	2	1		2			0	0	0	0	1
551	19	50	1	3220	38	0	0	0	0	3	0	1	0	1	0		18.8189	2	1	2	1	0	2			0	0	0	0	0
552	19	54	2	2770	39	0	0	0	0	3	0	0	0	1	0		20.3244	2	1	2	1	1	2			1	1	1	0	1
553	32	51.4	2	3320	30	1	0	0	1	1	0	0	0	1	0		21.121	2	3	1	1	0	2			0	0	0	0	1
554	22	78	1	3200	37	0	0	0	1	3	0		0	1	1	1	23.8088	2	1	3	0	0	2			0	0	0	0	1
555	29	70	1	3630	39	0	0	0	1	3	0	0	0	1	0	0	22.0932	2	2	2	1	0	1	0	0	0	0	0	0	1
556	16	72	2	3450	36	1	0	0	0	2	0		0	1	0				1	1	1	0	2			0	0	0	0	1
557	36	61	1	2750	37	0	0	0	1	3	0		0	1	0		26.7532	3	4	1	1	1	2	0	0	0	0	0	0	1
558	32	71	2	3595	40	0	0	0	1	3	0		0	1	0	1	25.1559	3	3	1	1	0	2	0	0	1	1	1	1	1
559	24	51	1	3480	40	0	0	0	0	3	0		0	1	1	1	18.2868	1	1	1	0	1	1			0	0	0	0	1
560	17	53	2	3085	38	0	0	0	0	3	0	0	0	1	0		19.7055	2	1	2	1	0	2			0	0	0	0	1
561	33	71	2	3050	42	0	0	0	1	3	0		0	1	0		23.9995	2	3	2	1	1	2	0	0	1	1	0	0	1
562	30	65	1	2860	39	0	0	0	1	3	1	1	1	1	0		26.0375	3	3	1	1	0	2	0	0	0	0	0	0	1
563	20	60	1	4480	41	0	0	0	0	3	0	0	0	1	0		22.3082	2	1	2	1	0	2			0	0	0	0	1
564	26	78	1	4130	41	0	0	0	1	3	0		0	1	0		33.3205	4	2	2	1	0	2	0	0	1	1	1	0	1
565	24	54	2	2775	28	1	0	0	0	1	0		0	1	0		19.3625	2	1	1	1	1	2			0	0	0	0	1
566	27	72	1	2365	36	1	1	0	1	2	0	0	0	1		1	28.125	3	2	1	1	1				0	0	0	0	1
567	24	63	1	2990	37	0	0	0	0	3	1	0	0	1	0		23.1405	2	1	1	1	0	1			0	0	0	0	1
568	22	56	2	3510	39	0	0	0	0	3	0		0	1	0	1	17.6745	1	1	1	1	0	1			0	0	0	0	1
569	18	59	2	3500	39	0	0	0	0	3	0	0	0	1	0		23.3377	2	1	1	0	0	2			0	0	0	0	1
570	22	49	2	3770	41	0	0	0	0	3	0		0	1	0		19.1406	2	1	1	1	1	1			0	0	0	0	1
571	16	52	1	3460	42	0	0	0	0	3	0		0	1	0	0	23.1111	2	1	1	1	0	1			0	0	0	0	1
572	28	54	2	3760	40	0	0	0	1	3	0	1	0	1	0		20.5761	2	2	3	1	1	2			0	0	0	0	0
573	29	72	2	2985	39	0	0	0	0	3	0	0	0	1	1	1	26.4463	3	2	1	1	1	2			0	0	0	0	1
574	17	52	2	2810	35	1	0	0	0	2	0	1	0	1	0		18.6453	2	1	1	1	0	2			0	0	0	0	0
575	28	80	2	2640	42	0	0	1	1	3	0	1	0	1	0		33.7325	4	2	1	1	0	2			0	0	0	0	1
576	18	58	2	2870	39	0	0	0	0	3	0	0		1	0		21.048	2	1	2	1	1	2			0	0	0	0	1
577	30	68	1	4030	42	0	0	0	0	3	0	0	0	1	0	0	25.5937	3	3	2	1	1	2			0	0	0	0	1
578	22	84	2	3500	40	0	0	0	1	3	0		0	1	0	1	29.7619	3	1	2	0	0	1	0	0	0	0	0	0	1
579	23	105	2	2220	35	1	1	0	0	2	0		0	1	0		34.2857	4	1	1	1	0	1			0	0	0	0	1
580	43	59	1	2340	36	1	1	0	1	2	0	0		1	1	1	24.5578	2	4	2	1	1	2			0	0	0	0	1
581	37	58	1	2280	36	1	1	0	1	2	0	1	0	1	0				4	1	0	0	1	0	0	0	0	0	0	1
582	30	53	2	3200	40	0	0	0	1	3	0	0	0	1	0		20.1951	2	3	3	1	1	2			0	0	0	0	1
583	22	51	1	3660	35	1	0	0	1	2	0		0	1	0		20.9566	2	1	1	1	0	1	0	0	0	0	0	0	1
584	31	64	2	2000	36	1	1	1	1	2	0	1	0	1	1		23.2254	2	3	2	1	1	2	1	1	0	0	0	0	1
585	37	56	1	3315	38	0	0	0	1	3	0		0	1	0		20.8209	2	4	1	1	0	1	0	0	0	0	0	0	1
586	35	50	2	3530	39	0	0	0	1	3	0	0	0	1	0		20.8117	2	3	1	0	1	2	0	1	0	0	0	0	1
587	23	47	1	2175	36	1	1	1	1	2	0		0	1	0		22.0492	2	1	2	1	0	2			0	0	0	0	1
588	17	66	2	3540	40	0	0	0	0	3	0		0	1	0		25.462	3	1	2	1	0	2			0	0	0	0	1
589	34	95	2	4150	41	0	0	0	1	3	0		0	1	1		33.6593	4	3	1	1	1	2	0	0	0	0	0	0	1
590	25	67	2	3450	42	0	0	0	0	3	0	1	0	1	0	1	24.3141	2	2	2	1	0	1			0	0	0	0	1
591	36	60	1	3430	43	0	0		1	3	0	0	0	1	0	1	166.667	4	4	1	1	0	2	1	1	0	0	0	0	1
592	36	62	2	3470	39	0	0	0	1	3	0		0	1					4	2	1	1	2	0	0	0	0	0	0	1
593	17	57	1	2910	39	0	0	0	0	3	0	0	0	1	0	1	19.9573	2	1	2	1	0	2			0	0	0	0	1
594	24	68	2	3540	41	0	0	0	1	3	0		0	1	0	1	22.2041	2	1	1	1	1	2	0	0	0	0	0	0	1
595	21	58	1	3560	40	0	0	0	0	3	0			1	0	0	22.9421	2	1	2	1	0	1			0	0	0	0	0
596	28	87	1	3780	37	0	0	0	0	3	0		0	1	0	1	36.6841	4	2	2	1	0	2			0	0	0	0	1
597	25	70	2	2690	39	0	0	0	0	3	0		0	1	0	1	25.7117	3	2	2	1	1	2			0	0	0	0	1
598	22	45	1	3120	38	0	0	0	0	3	0	0	0	1	0		22.317	2	1	2	0	0	1			0	0	0	0	1
599	22	43	1	2960	40	0	0	0	1	3	0	1	0	1	0	0	18.6115	2	1	1	1	0	2	0	0	0	0	0	0	0
600	24	48	1	2880	39	0	0	0	0	3	0	0	0	1	0		19.9792	2	1	3	0	1	2			0	0	0	0	1
601	27	92	2	5030	41	0	0	0	0	3	0	0	0	1	1		35.0556	4	2	1	1	1	2			0	0	0	0	1
602	22	75	1	3110	41	0	0	0	0	3	0	0	0	1	0	1	27.8852	3	1	2	1	0	1			1	1	1	1	1
603	21	63	2	2420	36	1	1	0	1	2	0	0	0	1	0	0	24.6094	2	1	2	1	0	2			0	0	0	0	1
604	24	77	1	3470	41	0	0	0	0	3	0		0	1	0		28.2828	3	1	2	1	1	2			0	0	0	0	1
605	24	53	2	3620	39	0	0	0	1	3	1	0	0	1	0	0	17.3061	1	1	1	1	0	2	1		0	0	0	0	1
606	21	80	1	3290	39	0	0	0	1	3	0		0	1	0	1	26.7299	3	1	2	0	0		0	0	0	0	0	0	1
607	22	48	1	3140	40	0	0	0	0	3	0	0	0	1	0				1	2	1	0	2			0	0	0	0	1
608	20	53	1	3215	40	0	0	0	1	3	0		0	1	0		19.4674	2	1	1	1	0	2			0	0	0	0	1
609	14	51	2	2960	37	0	0	0	0	3	0	1	0	1	0	1	21.5045	2	1	1	0	0	1			0	0	0	0	1
610	21	55	1	4050	39	0	0	0	1	3	0		0	1	0		20.7008	2	1	2	1	0	2			0	0	0	0	1
611	17	51	1	3680	40	0	0	0	0	3	0		0	1	0	1	21.2279	2	1	2	1	0	2			0	0	0	0	1
612	19	57	1	3380	42	0	0	0	0	3		0	0	1	0	1	22.8329	2	1	2	1	0				0	0	0	0	1
613	24	49	1	3210	36	1	0	0	0	2	0	0	0	1	0		17.5697	1	1	1	1	1	2			0	0	0	0	1
614	28	57	1	3040	38	0	0	0	1	3	0		0	1	1		21.4536	2	2	3	1	0	2	0	0	0	0	0	0	0
615	23	60	2	2510	40	0	0	1	1	3	0		0	1	0	1	23.1473	2	1	2	1	1	2	0	0	0				1
616	33	70	2	3920	39	0	0	0	1	3	0	0	0	1	0		26.6728	3	3	2	1	1	2	1	1	0	0	0	0	0
617	26	59	1	3310	40	0	0	0	0	3	0		0	1	1	1	23.634	2	2	2	1	1	2			0	0	0	0	1
618	30	53	1	3570	40	0	0	0	1	3	0	0	0	1	0	0	21.7784	2	3	2	1	1	2	0	0	0	0	0	0	1
619	28	72	1	3150	38	0	0	0	1	3	0		0	1	0	1	27.0993	3	2	2	1	1	2	0	0	1	1	1	1	1
620	38	56	2	2750	38	0	0	0	0	3	0	0		1	1	0	23.0112	2	4	2	1	1	2			0	0	0	0	1
621	30	70	2	3420	40	0	0	0	1	3	0	0	0	1	1		28.0404	3	3	1	1	1	1	1	1	0	0	0	0	1
622	29	62.5	2	3230	38	0	0	0	0	3	0		0	1	0		22.1443	2	2	1	1	1	2			0	0	0	0	1
623	19	70	1	4305	39	0	0	0	0	3	0	0	0	1	0	1	22.8571	2	1	1	1	0	2			0	0	0	0	1
624	28	53	2	2950	38	0	0	0	1	3	0		0	1	0	1	19.4674	2	2	1	0	0	1	0	0	0	0	0	0	1
625	21	46	2	3080	41	0	0	0	0	3	0	0	0	1	0		19.1467	2	1	2	1	0				0	0	0	0	1
626	27	62	1	3700	38	0	0	0	0	3	0	0	0	1	0		26.4855	3	2	3	1	1	2			0	0	0	0	1
627	30	68	2	3590	38	0	0	0	1	3	0	0	0	1	0		26.8977	3	3	1	1	1	2	0	0	0	0	0	0	1
628	43	89	2	3670	43	0	0		1	3	0	1	0	1	0		32.6905	4	4	1	0	1	1	0	0	0	0	0	0	1
629	25	57	2	2870	40	0	0	0	1	3	0	0	0	1	0		21.1927	2	2	1	1	0	1	0	0	0	0	0	0	1
630	23	56	2	3410	40	0	0	0	1	3	0		0	1	0				1	1	1	1	2	0	0	0	0	0	0	1
631	29	68	1	2995	36	1	0	0	0	2	0	0	0	1	0	1	26.5625	3	2	1	1	1	2			0	0	0	0	1
632	32	59	2	2020	35	1	1	0	0	2	0	0	0	1	0		20.4152	2	3	1	1	1	2			0	0	0	0	1
633	26	73	2	3320	40	0	0	0	1	3	0	0	0	1	0		27.4756	3	2	1	1	1	1	0	0	0	0	0	0	0
634	29	50	2	3200	39	0	0	0	0	3	0		0	1	0	0	20.0288	2	2	1	1	1	2			0	0	0	0	1
635	34	70	2	3350	39	0	0	0	1	3	0		0	1	0	1	27.3437	3	3	1	1	0	2	0	1	0	0	0	0	1
636	25	47	2	2970	39	0	0	0	1	3	0		0	1	0	0	19.8178	2	2	2	1	1		0	0	1	0	1	0	1
637	19	49	1	3500	38	0	0	0	1	3	0	0	0	1	0		20.3954	2	1	1	1	0	2	0	1	0	0	0	0	1
638	25	53	2	3210	39	0	0	0	0	3	0		0	1	0		21.7784	2	2	2	1	1	2			1	1	0	0	1
639	17	48	2	2940	38	0	0	0	0	3	0	0	0	1	0	1	18.9866	2	1	2	1	1	2			1	1	1	0	1
640	30	68	1	3560	39	0	0	0	1	3	0	0	0	1	0	1			3	1	1	1	2	0	0	0	0	0	0	0
641	24	51	2	3050	37	0	0	0	1	3	0	0	0	1	0		19.9219	2	1	1	1	0	2	0	0	0	0	0	0	1
642	31	68	1	4420	40	0	0	0	0	3	0	1	0	1	0	1	27.9421	3	3	2	1	1	2			0	0	0	0	1
643	35	64	1	4140	39	0	0	0	1	3	0	0	0	1	0		21.8871	2	3	3	1	1	2	0	0	0	0	0	0	1
644	26	43	2	2640	40	0	0	1	0	3	0	0	0	1	0	1	17.2248	1	2	1	1	0	2			0	0	0	0	1
645	30	80	1	3580	37	0	0	0	1	3	0		0	1	0		28.6851	3	3	1	1	1	2	0	1	0	0	0	0	1
646	23	43	1	2720	40	0	0	1	0	3	0	0	0	1	0	1	18.369	1	1	1	1	0	2			0	0	0	0	0
647	31	81	1	2735	38	0	0	0	1	3	0		0	1	0		28.0277	3	3	1	1	1	1	0	0	0	0	0	0	1
648	34	58	2	3460	40	0	0	0	1	3	0		0	1	0		22.1003	2	3	2	1	0	1	0	0	0	0	0	0	1
649	16	65	1	3555	47	0	0		0	3	0		0	1	0		23.8751	2	1	2	1	0	1			0	0	0	0	1
650	27	53	2	2930	42	0	0	1	1	3	0		0	1	0	0	20.7031	2	2	1	1	0	2	0	0	0	0	0	0	1
651	24	64	1	3250	38	0	0	0	1	3	0	0	0	1	0		25.6369	3	1	3	1	0	2	0	0	0	0	0	0	1
652	34	58	2	4160	40	0	0	0	1	3	0	0	0	1	1				3	1	1	1	2	0	0	0	0	0	0	1
653	32	71.2	1	3130	38	0	0	0	1	3	0		0	1	0		27.13	3	3	2	1	1	2	0	0	1	1	0	0	1
654	27	52		2810	39	0	0		0	3	0		0	1	0		20.83	2	2	2	1	1	2			0	0	0	0	1
655	28	63	2	3920	37	0	0	0	0	3			0	1	0	0	21.7993	2	2	2	1	1	2			0	0	0	0	0
656	36	58	1	3167	38	0	0	0	1	3	0	0	0	1	0	1			4	1	1	1	2	0	0	1	0	1	0	1
657	31	54	1	3475	42	0	0	0	0	3	0	0	0	1	0		24	2	3	1	0	1	2			0	0	0	0	1
658	34	86	1	3640	38	0	0	0	1	3	0		0	1	1	1	30.4705	4	3	2	1	1	2	0	0	0	0	0	0	1
659	18	63	1	2770	39	0	0	0	0	3	0	0	0	1	1	0	23.7118	2	1	2	1	0	2			0	0	0	0	1
660	30	65	2	4060	41	0	0	0	1	3	0	0	0	1	0	1	25.711	3	3	1	1	1	2	0	0	0	0	0	0	0
661	22	53	2	3210	37	0	0	0	1	3	0		0	1	0	1	21.5019	2	1	1	1	0	1	0	0	0	0	0	0	1
662	20	50	2	2930	40	0	0	0	0	3	0	1	0	1	0		16.3265	1	1	1	1	0	2			0	0	0	0	1
663	32	59	1	3460	39	0	0	0	0	3	0	0	0	1	0		23.9361	2	3	2	1	1	2			0	0	0	0	1
664	23	62	2	2630	40	0	0	1	0	3	0	0	0	1	0		25.1531	3	1	3	1	0	2			0	0	0	0	1
665	22	60		3710	40	0	0		1	3	0	0	0	1	0		24.0346	2	1	2	1	0	2	0	1	1	1	0	0	1
666	25	82	2	3680	40	0	0	0	0	3	0	0		1	0		31.2452	4	2	2	1	1	2			1	1	1	0	1
667	15	56	2	2950	40	0	0	0	0	3	0	0	0	1	0		23.3091	2	1	1	1	0	2			0	0	0	0	0
668	30	49.5	1	3850	39	0	0	0	0	3		0	0	1	0		18.1818	1	3	3	1	1	2			0	0	0	0	1
669	23	62	1	2520	37	0	0	0	1	3	0		0	1	0	0	23.3355	2	1	2	1	0	2	0	0	0	0	0	0	1
670	23	50	2	3270	39	0	0	0	0	3	0	0	0	1	0		17.9282	1	1	3	1	1	2			0	0	0	0	1
671	33	64	2	3200	40	0	0	0	1	3	0	0	0	1	0		25.3155	3	3	2	1	1	2	0	0	0	0	0	0	1
672	15	65	1	3230	38	0	0	0	0	3	1		0	1	1		26.3702	3	1	1	1	0				0	0	0	0	1
673	28	81	2	2530	40	0	0	1	0	3	0	0	0	1	0		25.565	3	2	3	1	1	2			0	0	0	0	0
674	16	50	1	3800	41	0	0	0	1	3	0		0	1	0				1	1	1	0	2			1	1	0	0	1
675	32	82		3520	40	0	0		1	3	0		0	1	1		30.1194	4	3	1	1	0	2	0	0	0	0	0	0	1
676	31	60	1	3475	40	0	0	0	1	3	0	0	0	1	0	1			3	1	1	1		0	0	1	1	0	0	0
677	19	43	2	2660	37	0	0	0	0	3	0	1	0	1	0	1	17.0088	1	1	1	1	1	2			0	0	0	0	1
678	16	53	1	2520	40	0	0	1	0	3	0		0	1	0		19.9481	2	1	2	1	0	1			1	1	1	0	1
679	34	50	1	3435	39	0	0	0	1	3	0	0	0	1	0	1	20.2848	2	3	2	1	0		0	0	0	0	0	0	0
680	32	66.1	1	3740	40	0	0	0	0	3	0	0	0	1	0		24.8786	2	3	2	1	1	2			0	0	0	0	1
681	27	59	1	2560	38	0	0	1	0	3	0	0	0	1	0	1	21.9363	2	2	2	0	1	2			1	1	1	0	1
682	36	60	2	2850	36	1	0	0	1	2	0		0	1	0	1	24.0346	2	4	2	1	0	1	0	0	1	0	1	0	1
683	29	79	1	3700	39	0	0	0	1	3	0		0	1	1	1	32.4622	4	2	1	1	0	2			0	0	0	0	1
684	34	61	2	3530	39	0	0	0	1	3	0	0	0	1	0		22.1367	2	3	2	1	0	2	0	0	0	0	0	0	1
685	38	72	2	3860	39	0	0	0	1	3	0	1	0	1	0		31.5776	4	4	3	1	0	2	0	0	0	0	0	0	0
686	16	55	2	2530	42	0	0	1	0	3	0		0	1	0				1	1	1	1	2			0				1
687	29	58	2	3470	39	0	0	0	0	3	0	0		1	0		20.5499	2	2	2	1	0	2			0	0	0	0	1
688		54	2	3260	41	0	0	0	1	3	0		0	1	0	1	19.5965	2		1	0	0	2	0	0	0	0	0	0	0
689	41	58	1	3380	42	0	0	0	1	3	0		0	1	0		22.1003	2	4	2	0	1	2	1	1	0				1
690	24		1	2410	36	1	1	0	1	2	0	0	0	1	0				1	1	1	0	1	0	0	0	0	0	0	1
691	27	59	1	3370	38	0	0	0	1	3	0		0	1	0		22.2063	2	2	2	0	0	2			0	0	0	0	1
692	32	90	2	3840	42	0	0	0	0	3	1	0	0	1	1		31.1419	4	3	2	1	0	2			0	0	0	0	1
693	21	43	1	2845	34	1	0	0	0	2	0	0	0	1	0	1	19.1111	2	1	2	1	0	1			0	0	0	0	1
694	17	60	1	2630	39	0	0	1	0	3	0		0	1	0		20.0474	2	1	1	1		1			0	0	0	0	1
695	16	80	1	2980	36	1	0	0	0	2	0		0	1	0		32.4557	4	1	2	1	0				1	1	1	0	1
696	17	48	1	2919	38	0	0	0	0	3	0	0	0	1	0	0	19.7239	2	1	2	0	1	2			0	0	0	0	0
697	18	56	2	2480	36	1	1	0	0	2	0	0	0	1	0		20.5693	2	1	1	1	0	2			0	0	0	0	1
698	19	48	2	3000	40	0	0	0	1	3	0	0	0	1			20.5049	2	1	1	0	0	2			0	0	0	0	1
699	20		1	3610	39	0	0	0	1	3	0		0	1	1	1			1	1	1	1	2	0	0	0	0	0	0	0
700	22	50	2	3680	41	0	0	0	1	3	0		0	1	0		22.5215	2	1	2	1	0	1	0	0	0	0	0	0	1
701	20	64	2	3540	36	1	0	0	1	2	1	1	0	1	0		25.6369	3	1	1	1	1	2	0	0	1	1	1	0	1
702	19	75	1	3040	36	1	0	0	1	2	0	1	0	1	0		28.9341	3	1	3	1	1	2			1	1	0	0	1
703	23	54	2	3750	40	0	0	0	1	3	0	1	0	1	0		17.4329	1	1	1	1	1	2	0	0	0	0	0	0	1
704	24	57	1	3760	39	0	0	0	0	3	0	0	0	1	1	1	22.2656	2	1	2	1	1	2			0	0	0	0	1
705	25	51	1	3070	39	0	0	0	0	3	0	0	0	1	0		19.9219	2	2	1	1	1	2			0	0	0	0	1
706	29	57	2	3960	36	1	0	0	1	2	0		0	1	0		21.7192	2	2	2	1	0	2	0	0	1	1	1	0	1
707	23	60	1	3950	38	0	0	0	0	3	0		0	1	1	1	22.8624	2	1	3	1	0	2			0	0	0	0	0
708	26	65	2	2455	38	0	1	1	0	3	0		0	1	0		27.7671	3	2	2	1	1	2			1	1	1	0	1
709	23	75	1	3390	40	0	0	0	1	3	0		0	1	0	1	27.5482	3	1	2	1	0	2	0	0	0	0	0	0	1
710	18	34	2	3320	38	0	0	0	0	3	0		0	1	0	0			1	1	0	1	2			0	0	0	0	1
711	19	66	2	2440	39	0	1	1	0	3	0		0	1	0		25.1486	3	1	2	0	1	1			0	0	0	0	0
712	29	66	1	4070	43	0	0		0	3	0		0	1	0		26.1066	3	2	1	1	1	2			0	0	0	0	0
713	20	56	1	3150	39	0	0	0	0	3	0		0	1	0	1	21.3382	2	1	1	1	1	2			0	0	0	0	0
714	23	70	1	2220	36	1	1	0	1	2	0		0	1	0		29.903	3	1	2	1	1	2	0	0	0	0	0	0	1
715	24	56	1	3620	40	0	0	0	0	3	0		0	1	0		18.7109	2	1	2	1	1	2			0	0	0	0	1
716	20	80	2	2470	38	0	1	1	1	3	0	0	0	1	0	1	33.2986	4	1	2	1	0	2			0	0	0	0	1
717	16	48	2	3580	39	0	0	0	0	3	0	0	0	1	0		16.609	1	1	1	1	1	1			0	0	0	0	1
718	27	73	2	3530	40	0	0	0	0	3	0		0	1	0	0	25.8645	3	2	3	1	0	2			0	0	0	0	1
719	16	56	1	3260	39	0	0	0	0	3	0		0	1	0	0	21.875	2	1	1	1	0	1			0	0	0	0	1
720	27	42	1	3770	39	0	0	0	1	3	0		0	1	0	0	19.1746	2	2	1	1	0	2	0	0	0	0	0	0	1
721	33	56	2	3340	40	0	0	0	0	3	0	0	0	1	0				3	2	1	1	2			0	0	0	0	1
722	19	65	2	3360	39	0	0	0	0	3	0	0	0	1	0	1	27.0552	3	1	1	1	0	1			0	0	0	0	1
723	29	73	1	3150	40	0	0	0	1	3	0		0	1	1		28.1625	3	2	2	1	1	2	1		0	0	0	0	1
724	35	53	2	2980	39	0	0	0	1	3	0	0	0	1	0		22.3478	2	3	2	1	0	2	0	0	0	0	0	0	1
725	28	49	1	4005	40	0	0	0	1	3	0	0	0	1	0	0	18.9036	2	2	2	1	0	2			0	0	0	0	1
726	22	48	1	3300	42	0	0	0	0	3	0		0	1		1	19.7239	2	1	1	1	0	2			0	0	0	0	1
727	24	60	2	2250	41	0	1	1	0	3	0	0	0	1	0	0	22.5827	2	1	2	1	1	2			0	0	0	0	0
728	25	87	2	3760	40	0	0	0	1	3	0		0	1	1		31.1951	4	2	2	0	1	2			0	0	0	0	1
729	17	68	1	3100	37	0	0	0	0	3	0		0	1	0	1	26.2336	3	1	2	0	0	2			1	0	1	1	1
730	20	39	1	2500	38	0	0	1	0	3	0	0	0	1	1		14.3251	1	1	2	1	0	1			0	0	0	0	1
731	23	70	2	3180	40	0	0	0	0	3	0	0	0	1	0	1	26.6728	3	1	2	1	1	2			0	0	0	0	0
732	29	63	1	3580	38	0	0	0	1	3	0	1	0	1	1		26.5643	3	2	2	1	1	2	0	0	0	0	0	0	1
733	21	40	1	3140	42	0	0	0	1	3	0	1	0	1	0		17.7778	1	1	1	1	0	1	0	1	0	0	0	0	1
734	33	80	2	3390	38	0	0	0	1	3	0	0	0	1	0	1	26.7299	3	3	2	1	0	2	0	0	0	0	0	0	1
735	16	57	1	3650	32	1	0	0	1	1	0		0	1	0				1	2	0	0	2			0	0	0	0	1
736	35	52	2	3630	40	0	0	0	0	3	0	0	0	1	0	1	19.1001	2	3	1	1	0	2			0	0	0	0	1
737	19	53	1	2900	38	0	0	0	0	3	0		0	1	0	0	22.3478	2	1	2	0	1	2			0	0	0	0	1
738	29	76	2	3240	38	0	0	0	1	3	0		0	1	0		27.9155	3	2	2	1	1	2			1	1	0	0	1
739	25	53	1	3300	39	0	0	0	0	3	0		0	1	0		19.7055	2	2	1	1	1	2			0	0	0	0	1
740	25	63	1	3710	40	0	0	0	0	3	0		0	1	0		23.7118	2	2	2	1	0	2			0	0	0	0	1
741	22	58	1	2590	39	0	0	1	0	3	0	0	0	1	0		23.2335	2	1	2	0	0				0	0	0	0	1
742	33	65	2	3400	43	0	0		0	3	0		0	1	0	1	23.8751	2	3	2	1	0	2			0	0	0	0	1
743	20	59	1	3580	39	0	0	0	0	3	0	1	0	1	0	1	25.204	3	1	3	0	0	2			0	0	0	0	1
744	23	69	2	3130	37	0	0	0	0	3	0		0	1	0				1	2	0	1				0	0	0	0	1
745	31	51	1	3030	36	1	0	0	1	2	0		0	1	0	1	19.1953	2	3	1	0	0	1	0	0	0	0	0	0	1
746	16	49	2	3179	39	0	0	0	0	3	0	0	0	1	0		19.1406	2	1	1	0	0	2			0	0	0	0	1
747	20	46	2	2700	40	0	0	1	0	3	0		0	1	0	1	17.9687	1	1	1	1	0	1			0	0	0	0	0
748	30	70	1	3630	38	0	0	0	1	3	1		0	1	0	0	26.6728	3	3	1	0	0	1	0	0	0	0	0	0	1
749	27	58	2	2720	38	0	0	0	0	3	0	0	0	1	0	1			2	2	1	1	2			0	0	0	0	1
750	27	62	1	3430	37	0	0	0	1	3	0			1	0		23.6244	2	2	3	0	0	2	0	0	1	0	1	0	1
751	21	52	2	3480	40	0	0	0	0	3	0		0	1	0				1	1	1	0	1			0	0	0	0	1
752	20	83	2	3040	39	0	0	0	0	3	0	0	0	1	0		25.0574	3	1	1	0	0	1			0	0	0	0	1
753	33	50	1	3500	39	0	0	0	0	3	0	0	0	1	0		19.052	2	3	1	1	1	2			1	1	1	0	1
754	25	55	2	2970	39	0	0	0		3	0		0	1	0	1			2	2	1	1	2			0	0	0	0	1
755	21	42	1	3030	42	0	0	1	0	3	0	0	0	1	0		18.9181	2	1	2	1	1	2			0	0	0	0	1
756	21	64	1	3380	39	0	0	0	0	3	0	0	0	1	0		21.6333	2	1	3	1	1	2			0	0	0	0	1
757	22	58	1	3140	38	0	0	0	1	3	0		0	1	0	0	20.7967	2	1	1	1	0	1	1		1	0	1	0	1
758	31	72	1	2590	36	1	0	0	0	2	0	1	0	1	0		24.9135	2	3	1	1	0	2			0				1
759	36	65	2	3070	38	0	0	0	1	3	0	0	0	1	0		28.5075	3	4	2	1	1	2	0	0	0	0	0	0	1
760	27	63	1	4020	41	0	0	0	1	3	0	0	0	1	0		24.6094	2	2	2	0	1	2	0	0	0	0	0	0	1

## Sheet: codebook
Variables	Description	Code	Type
id	Identification number	-	Numeric
idade	Age (years)	-	Numeric
pesoant	Pre-pregnancy weight (kilograms)	-	Numeric
sexo	Baby's sex	(1) Male (2) Female	Categoric
pesonas2	Birth weight (grams)	-	Numeric
nugest	Gestational age (weeks)	-	Numeric
pp	Preterm birth	(0) No (1) Yes	Categoric
bpn	Low birth weight	(0) No (1) Yes	Categoric
pig	Small for gestational age	(0) No (1) Yes	Categoric
gestacoes_ant	Birth order	(0) Nulliparous (1) Multiparous	Categoric
idade_gestac	Gestational weeks	(1) < 34 weeks (2) 34 to 36 weeks (3) ≥ 37 weeks	Categoric
tabagismo_cat	Smoking	(0) No (1) Yes	Categoric
alcoolismo_cat	Alcohol use	(0) No (1) Yes	Categoric
drogas_cat	Drugs of abuse use	(0) No (1) Yes	Categoric
outros_medic	Use of other medication during pregnancy	(0) No (1) Yes	Categoric
doencas_cronicas	Chronic diseases	(0) No (1) Yes	Categoric
doencas_agudas	Acute diseases	(0) No (1) Yes	Categoric
imc_pre	Pre-pregnancy BMI	-	Numeric
imc_pre_cat	Pre-pregnancy BMI categories	(1) Underweight (2) Eutrophic (3) Overweight (4) Obesity	Categoric
idade_cat	Age (years)	(1) ≤ 24 (2) 25 to 29 (3) 30 to 35 (4) ≥ 36	Categoric
estudo_cat	Education (years)	(1) ≤ 8 (2) 9 to 11 (3) ≥ 11	Categoric
sit_conjug	Marital status	(0) Without a partner (1) With a partner	Categoric
sit_empreg	Employment status	(0) Without employment (1) With employment	Categoric
renda_cat	Family income	(1) ≤ 1 MW (2) > 1 MW	Categoric
hist_pp	History of LBW babies	(0) No (1) Yes	Categoric
hist_bpn	History of preterm birth	(0) No (1) Yes	Categoric
usou_paracet	Paracetamol use during pregnancy (last 15 days)	(0) No (1) Yes	Categoric
trim1paracet	Paracetamol use during first trimester (last 15 days)	(0) No (1) Yes	Categoric
trim2paracet	Paracetamol use during second trimester (last 15 days)	(0) No (1) Yes	Categoric
trim3paracet	Paracetamol use during third trimester (last 15 days)	(0) No (1) Yes	Categoric
cor_cat	Race/skin color	(0) Non to black (1) Black	Categoric
